# Supplementary material for: Causal modeling reveals cell–cell communication dynamics in the tumor microenvironment during anti-PD-1 therapy in breast cancer patients
Source: Brief Bioinform. 2026 Apr 19;27(2):bbag139. doi: 10.1093/bib/bbag139 (PMC13092271; doi:10.1093/bib/bbag139)
Supplement: Supplementary_material_bbag139 [file supplementary_material_bbag139.zip]

Archive with 4 entries (4 files):
- Supplement_revised_complete.docx
- S1_IV_results.xlsx
- S2_CIT_results_CD4EX_CCCN_GEM.xlsx
- S3_CIT_results_CD8EX_CCCN_GEM.xlsx
