# Supplementary material for: Causal modeling reveals cell–cell communication dynamics in the tumor microenvironment during anti-PD-1 therapy in breast cancer patients
Source: Brief Bioinform. 2026 Apr 19;27(2):bbag139. doi: 10.1093/bib/bbag139 (PMC13092271; doi:10.1093/bib/bbag139)
Supplement: Supplementary_material_bbag139 [file supplementary_material_bbag139.zip › S1_IV_results.xlsx]

## Sheet: Sheet1
Instrumental variable(IV) test results
gene_T	name of gene from CD4EX/CD8EX T cells
gene_cell	name of gene from non-T cells
p_value_iv	p_value of IV test
q_value_iv	djusted p-value (FDR-corrected q-value) for multiple testing across IV tests

## Sheet: CD4EX_B
gene_T	gene_cell	p_value_iv	q_value_iv
TXNIP_T	SESN1_B	1.32962e-06	0.00701774
ZFP36_T	SESN1_B	2.86697e-06	0.00756593
ZFP36_T	TNFSF8_B	5.65018e-06	0.00994056
CITED2_T	CENPM_B	2.48598e-05	0.0328025
TXNIP_T	TNFSF8_B	5.35024e-05	0.0564771
TAGAP_T	CEMIP2_B	6.61453e-05	0.0581858
TXNIP_T	CEMIP2_B	0.00011324	0.0753348
TAGAP_T	SESN1_B	0.000124865	0.0753348
CRYBG1_T	TLE1_B	0.000157585	0.0753348
TAGAP_T	PTGER4_B	0.000158506	0.0753348
ZFP36_T	BHLHE40_B	0.000176975	0.0753348
CRYBG1_T	CEMIP2_B	0.000177581	0.0753348
CH25H_T	TLE1_B	0.000196937	0.0753348
TAGAP_T	TLE1_B	0.000200419	0.0753348
KLF10_T	BHLHE40_B	0.000228165	0.0753348
TAGAP_T	BHLHE40_B	0.000242647	0.0753348
NFKBIA_T	CEMIP2_B	0.00028591	0.0753348
TXNIP_T	BHLHE40_B	0.000313201	0.0754515
ZFP36L1_T	TNFSF8_B	0.000341093	0.0754515
CH25H_T	PTGER4_B	0.000358754	0.0754515
KLF2_T	KLF2_B	0.000377261	0.0782734
CH25H_T	CEMIP2_B	0.000386846	0.0782734
NFKBIA_T	SOCS1_B	0.000428651	0.0782734
CRYBG1_T	CENPM_B	0.000496168	0.0785297
TNFAIP3_T	CENPM_B	0.000505269	0.0785297
CRYBG1_T	SESN1_B	0.000528492	0.0785297
TAGAP_T	CENPM_B	0.00057432	0.0837933
IL6ST_T	SESN1_B	0.000597906	0.084572
TXNIP_T	ZNF585B_B	0.000606895	0.0878801
ITK_T	CENPM_B	0.000640285	0.0878801
PMAIP1_T	TLE1_B	0.000646513	0.0878801
CITED2_T	DNAJB1_B	0.000668223	0.0878801
ZFP36_T	RASL11A_B	0.000685989	0.0878801
GABPB1.AS1_T	SESN1_B	0.000716869	0.0878801
KLF10_T	SESN1_B	0.000724577	0.0878801
NFKBIA_T	PTGER4_B	0.000729023	0.0878801
ZFP36_T	CEMIP2_B	0.000739824	0.0878801
NEAT1_T	SESN1_B	0.00076519	0.0878801
SOCS3_T	ZNF585B_B	0.000765912	0.0878801
IL6ST_T	CEMIP2_B	0.000784141	0.0878801
ZFP36_T	SOCS1_B	0.00082047	0.0878801
TSC22D3_T	CEMIP2_B	0.000865816	0.0878801
KLF10_T	CENPM_B	0.000870392	0.0878801
TSC22D3_T	CENPM_B	0.000900764	0.0878801
FAM13A_T	SESN1_B	0.000905433	0.0878801
TAGAP_T	KBTBD8_B	0.000933079	0.0878801
CITED2_T	TLE1_B	0.000936153	0.0880573
NFKBIA_T	KBTBD8_B	0.000942903	0.0902175
CRYBG1_T	PTGER4_B	0.00102648	0.0904844
SLA_T	SESN1_B	0.00102892	0.0904844
TSC22D3_T	TLE1_B	0.00104525	0.0904844
TSC22D3_T	SESN1_B	0.00105736	0.0904844
TAGAP_T	SOCS1_B	0.00106085	0.0904844
IL6ST_T	CENPM_B	0.00108923	0.0904844
CH25H_T	KLF2_B	0.00110146	0.0904844
SLA_T	HIST1H2AL_B	0.00111918	0.0906904
CEMIP2_T	SESN1_B	0.00113884	0.0906904
TXNIP_T	SOCS1_B	0.00117105	0.0906904
TAGAP_T	KLF2_B	0.00118838	0.0906904
TNFAIP3_T	DNAJB1_B	0.0011969	0.0906904
NFKBIA_T	PIGM_B	0.00121718	0.0906904
TXNIP_T	RASL11A_B	0.00122625	0.0906904
TNFAIP3_T	SOCS1_B	0.00123931	0.0906904
CCNH_T	SESN1_B	0.00129856	0.0906904
TXNIP_T	FSD1L_B	0.00133077	0.0906904
IER2_T	SESN1_B	0.00134261	0.0906904
TSC22D3_T	TNFSF8_B	0.00134769	0.0906904
CITED2_T	PTGER4_B	0.00137565	0.0906904
SOCS3_T	TNFSF8_B	0.00140535	0.0906904
HECTD2_T	TNFSF8_B	0.00145272	0.0906904
NFKBIA_T	DSN1_B	0.00147261	0.0906904
TGIF1_T	HIST1H2AL_B	0.00153067	0.0906904
CCNH_T	CENPM_B	0.0015431	0.0906904
TSC22D3_T	PTGER4_B	0.00158978	0.0906904
ERN1_T	TNFSF8_B	0.00163391	0.0906904
TNFAIP3_T	KBTBD8_B	0.00166077	0.0906904
ZFP36_T	DNAJB1_B	0.00168948	0.0906904
GABPB1.AS1_T	PIGM_B	0.00169444	0.0906904
NFKBIA_T	CENPM_B	0.00172701	0.0906904
CH25H_T	CENPM_B	0.00174974	0.0906904
AHNAK_T	ZNF585B_B	0.00179222	0.0906904
ZFP36_T	ZNF585B_B	0.00187347	0.0906904
ERN1_T	SESN1_B	0.00190849	0.0906904
RGS1_T	HSPA1A_B	0.00194681	0.0906904
RGS1_T	DNAJB1_B	0.0019966	0.0906904
TXNIP_T	PTGER4_B	0.0020137	0.0906904
FAM13A_T	PTGER4_B	0.00201396	0.0906904
TNFAIP3_T	SESN1_B	0.00202785	0.0906904
TXNIP_T	PIGM_B	0.00207873	0.0906904
IL6ST_T	TLE1_B	0.00209391	0.0906904
PRDM1_T	HSPA1A_B	0.00210936	0.0906904
TXNIP_T	MYC_B	0.00212038	0.0906904
TP53INP1_T	CENPM_B	0.00213155	0.0906904
CH25H_T	TNFSF8_B	0.00214373	0.0906904
TXNIP_T	CENPM_B	0.00216948	0.0906904
CRYBG1_T	CNR1_B	0.00218589	0.0906904
CH25H_T	KBTBD8_B	0.00220572	0.0906904
TNFAIP3_T	TNFSF8_B	0.00222901	0.0906904
NFKBIA_T	KLF2_B	0.00225912	0.0906904
NFKBIA_T	FSD1L_B	0.00226793	0.0906904
CH25H_T	DNAJB1_B	0.00228517	0.0906904
SLA_T	TNFSF8_B	0.00230542	0.0906904
ZFP36L1_T	RASL11A_B	0.00231306	0.0906904
CH25H_T	PER1_B	0.00231925	0.0906904
IL6ST_T	PIGM_B	0.00237142	0.0906904
CCNH_T	ZNF585B_B	0.00237941	0.0906904
ZFP36L1_T	CENPM_B	0.00239859	0.0906904
ZFP36_T	PTGER4_B	0.00240247	0.0906904
KLF10_T	TNFSF8_B	0.00240411	0.0906904
TAGAP_T	PIGM_B	0.00240558	0.0906904
NEAT1_T	HIST1H2AL_B	0.00245094	0.0906904
KLF2_T	RASL11A_B	0.00245298	0.0906904
TSPYL2_T	CNR1_B	0.00252693	0.0906904
FAM13A_T	PER1_B	0.00253075	0.0906904
TSC22D3_T	RASL11A_B	0.0025816	0.0906904
ZFP36_T	CENPM_B	0.00263892	0.0906904
PMAIP1_T	PTGER4_B	0.00265582	0.0906904
IL6ST_T	FSD1L_B	0.00268913	0.0923854
TSPYL2_T	PTGER4_B	0.00270968	0.0923854
ZFYVE16_T	SESN1_B	0.00271567	0.0923854
SOCS3_T	SESN1_B	0.00274668	0.0923854
CEMIP2_T	TNFSF8_B	0.0027551	0.0923854
RGS1_T	SESN1_B	0.00277564	0.0923854
NEAT1_T	CEMIP2_B	0.00279936	0.0935619
TXNIP_T	DSN1_B	0.0028147	0.0936789
ZFP36L1_T	ZNF585B_B	0.00282069	0.0936789
NFKBIA_T	TLE1_B	0.00284196	0.0936789
TSC22D3_T	KLF2_B	0.00285845	0.0936789
RNF19A_T	CENPM_B	0.00287063	0.0936789
KLF10_T	RASL11A_B	0.00292492	0.0936789
KLF2_T	SESN1_B	0.00296283	0.0936789
GABPB1.AS1_T	TNFSF8_B	0.00299216	0.0936789
BTG2_T	C2orf69_B	0.00306511	0.0936789
ERN1_T	DNAJB1_B	0.00311178	0.0936789
OGFRL1_T	CENPM_B	0.00313689	0.0936789
NEAT1_T	BHLHE40_B	0.00315191	0.0936789
IL6ST_T	PTGER4_B	0.00320022	0.0936789
TSPYL2_T	TLE1_B	0.00320682	0.0936789
PRDM1_T	DNAJB1_B	0.00322349	0.0936789
TNFAIP3_T	BHLHE40_B	0.00325475	0.0936789
SLA_T	CENPM_B	0.00325656	0.0936789
BIRC3_T	SESN1_B	0.00327067	0.0936789
SLA_T	RASL11A_B	0.00328118	0.0936789
IER2_T	TNFSF8_B	0.00328618	0.0936789
CBLB_T	SESN1_B	0.00328851	0.0936789
TSC22D3_T	KBTBD8_B	0.00330198	0.0936789
TSC22D3_T	DNAJB1_B	0.00332116	0.0936789
IER2_T	FSD1L_B	0.0033368	0.0937161
NFKBIA_T	BHLHE40_B	0.00337754	0.0937161
CCNH_T	TNFSF8_B	0.00338739	0.0937161
CD38_T	BPNT1_B	0.00342042	0.0937161
ZFP36L1_T	DNAJB1_B	0.00342691	0.0937161
CEMIP2_T	CEMIP2_B	0.00351146	0.0942173
FAM13A_T	TNFSF8_B	0.0035313	0.0942173
CITED2_T	SESN1_B	0.0035742	0.0942173
CRYBG1_T	SOCS1_B	0.00364219	0.0942173
NEAT1_T	SOCS1_B	0.00367262	0.0942173
GABPB1.AS1_T	BHLHE40_B	0.00368307	0.0942173

## Sheet: CD4EX_DC
gene_T	gene_cell	p_value_iv	q_value_iv
IL6ST_T	SESN1_M	1.25309e-06	0.0100893
TXNIP_T	RNF144B_M	1.92157e-06	0.0100893
TXNIP_T	DDIT4_M	1.99603e-06	0.0100893
TXNIP_T	GAB1_M	2.88797e-06	0.0109483
SLA_T	RNF144B_M	3.65071e-06	0.0110719
ZFP36_T	DDIT4_M	4.82604e-06	0.0120721
NFKBIA_T	TSC22D3_M	6.09357e-06	0.0120721
CRYBG1_T	TSC22D3_M	6.36884e-06	0.0120721
TNFAIP3_T	SMIM3_M	8.5192e-06	0.0127813
TXNIP_T	TSC22D3_M	8.72942e-06	0.0127813
TXNIP_T	CXCR4_M	9.2716e-06	0.0127813
CRYBG1_T	SESN1_M	1.78225e-05	0.0195599
TNFAIP3_T	GRASP_M	1.92728e-05	0.0195599
TXNIP_T	KLF9_M	2.10763e-05	0.0195599
ZFP36L1_T	GAB1_M	2.25195e-05	0.0195599
TXNIP_T	BBC3_M	2.30532e-05	0.0195599
CRYBG1_T	AREG_M	2.32851e-05	0.0195599
IL6ST_T	KLF9_M	2.47388e-05	0.0195599
NFKBIA_T	CXCR4_M	2.51706e-05	0.0195599
NFKBIA_T	GRASP_M	2.70654e-05	0.0195599
SLA_T	PKN1_M	2.76671e-05	0.0195599
NFKBIA_T	AREG_M	2.83777e-05	0.0195599
TSC22D3_T	TSC22D3_M	3.56393e-05	0.0230395
SLA_T	CXCR4_M	3.64645e-05	0.0230395
ZFP36_T	TSC22D3_M	3.89523e-05	0.0236269
ZFP36_T	CLN8_M	4.38867e-05	0.0247782
TAGAP_T	AREG_M	4.41184e-05	0.0247782
ERN1_T	SIDT1_M	4.68307e-05	0.0249442
NFKBIA_T	ZFP36L2_M	4.94441e-05	0.0249442
TNFAIP3_T	AREG_M	5.18564e-05	0.0249442
TXNIP_T	ZFP36L2_M	5.31711e-05	0.0249442
NFKBIA_T	TMEM68_M	5.36932e-05	0.0249442
ZFP36L1_T	CLN8_M	5.42836e-05	0.0249442
TNFAIP3_T	HERPUD1_M	5.94698e-05	0.0258259
IL6ST_T	RNF144B_M	6.07652e-05	0.0258259
TXNIP_T	C6orf89_M	6.13118e-05	0.0258259
TNFAIP3_T	CXCR4_M	6.51553e-05	0.0260228
CTSL_T	CX3CR1_M	6.68546e-05	0.0260228
TNFAIP3_T	PPP2R5C_M	7.07697e-05	0.0260228
ZFP36_T	GRASP_M	7.13421e-05	0.0260228
ERN1_T	SOCS1_M	7.26504e-05	0.0260228
TNFAIP3_T	ANKRD53_M	7.3606e-05	0.0260228
IRF1_T	ZFP36L2_M	7.37918e-05	0.0260228
CCNH_T	AREG_M	8.01634e-05	0.0269599
RGS1_T	SOCS1_M	8.04431e-05	0.0269599
RGS1_T	GRASP_M	8.28822e-05	0.0269599
NFKBIA_T	DDIT4_M	8.4595e-05	0.0269599
SLA_T	DDIT4_M	8.53719e-05	0.0269599
TNFAIP3_T	TSC22D3_M	8.71166e-05	0.0269599
RGS1_T	BCL2L11_M	9.22782e-05	0.0270921
ZFP36L1_T	BBC3_M	9.24631e-05	0.0270921
CCNH_T	KLF9_M	9.54938e-05	0.0270921
ZFP36_T	SMIM3_M	9.78324e-05	0.0270921
RGS1_T	SMIM3_M	9.83496e-05	0.0270921
IL6ST_T	BBC3_M	9.99571e-05	0.0270921
TAGAP_T	TSC22D3_M	0.000101676	0.0270921
RGS1_T	PPP2R5C_M	0.000103497	0.0270921
ERN1_T	PMAIP1_M	0.000103623	0.0270921
IL6ST_T	CXCR4_M	0.000109158	0.0278453
IL6ST_T	TSC22D3_M	0.000110696	0.0278453
NFKBIA_T	GAB1_M	0.000112013	0.0278453
IL6ST_T	SRGAP2_M	0.000113994	0.0278807
TXNIP_T	HERPUD1_M	0.000116327	0.0279997
SLA_T	KLF9_M	0.000120877	0.0286403
TXNIP_T	SESN1_M	0.000138476	0.0320416
ZFP36_T	CXCR4_M	0.000143191	0.0320416
TXNIP_T	CLN8_M	0.000147905	0.0320416
CCNH_T	PER1_M	0.000148532	0.0320416
RGS1_T	CDK5R1_M	0.000150932	0.0320416
NFKBIA_T	THEMIS2_M	0.000155587	0.0320416
RGS1_T	CXCR4_M	0.000155697	0.0320416
ATXN1_T	KLF9_M	0.000155797	0.0320416
NEAT1_T	CD2_M	0.000156826	0.0320416
RGS1_T	BBC3_M	0.000157095	0.0320416
CCNH_T	SESN1_M	0.000158803	0.0320416
ERN1_T	CLN8_M	0.000167505	0.0329876
TNFAIP3_T	ICAM3_M	0.000171434	0.0331849
BIRC3_T	HS3ST3B1_M	0.000178212	0.0332804
ZFP36_T	CDK5R1_M	0.000178686	0.0332804
KLF10_T	BBC3_M	0.00018011	0.0332804
PELI1_T	CXCR4_M	0.000183832	0.0332804
IL6ST_T	PPP2R5C_M	0.000186163	0.0332804
CRYBG1_T	KLF9_M	0.000196665	0.0332804
PELI1_T	TSC22D3_M	0.000197369	0.0332804
ZFP36_T	C6orf89_M	0.000201315	0.0332804
TXNIP_T	SRGAP2_M	0.000203864	0.0332804
ERN1_T	SEMA7A_M	0.000204493	0.0332804
ZFP36_T	ANKRD53_M	0.000205315	0.0332804
BTG2_T	RNF144B_M	0.000205686	0.0332804
TAGAP_T	FKBP5_M	0.000207544	0.0332804
TXNIP_T	GRASP_M	0.000209607	0.0332804
CRYBG1_T	PER1_M	0.000209716	0.0332804
RNF19A_T	PKN1_M	0.000210691	0.0332804
IL6ST_T	GAB1_M	0.000215148	0.0336341
ZFP36L1_T	SMIM3_M	0.000219892	0.0337802
TXNIP_T	PPP2R5C_M	0.000221109	0.0337802
RGS1_T	GPR183_M	0.000226022	0.0337802
NFKBIA_T	ANKRD53_M	0.000226186	0.0337802
TNFAIP3_T	BBC3_M	0.000228169	0.0337802
TNFAIP3_T	PDIA4_M	0.000230715	0.0337802
PELI1_T	PKN1_M	0.000231677	0.0337802
IL6ST_T	AREG_M	0.000237596	0.0343134
TXNIP_T	TMEM68_M	0.000247227	0.0350774
ATXN1_T	RNF144B_M	0.000248692	0.0350774
NFKBIA_T	RGP1_M	0.000253509	0.0350774
IRF1_T	KLF9_M	0.000255936	0.0350774
KLF10_T	CXCR4_M	0.000262776	0.0350774
TNFAIP3_T	GPR183_M	0.000263682	0.0350774
IL6ST_T	FKBP5_M	0.000275971	0.0350774
ATXN1_T	SESN1_M	0.000276629	0.0350774
PRDM1_T	SOCS1_M	0.000279099	0.0350774
PELI1_T	SESN1_M	0.000283519	0.0350774
TNFAIP3_T	PMAIP1_M	0.000285652	0.0350774
IL6ST_T	HERPUD1_M	0.000286101	0.0350774
IL6ST_T	PRDX2_M	0.000290157	0.0350774
NEAT1_T	C6orf89_M	0.000290175	0.0350774
IRF1_T	CXCR4_M	0.000290866	0.0350774
TXNIP_T	SESTD1_M	0.000291265	0.0350774
NFKBIA_T	HERPUD1_M	0.000291589	0.0350774
KLF10_T	RNF144B_M	0.000297009	0.0350774
TAGAP_T	CXCR4_M	0.000298403	0.0350774
IRF1_T	TSC22D3_M	0.000305792	0.0355727
KLF10_T	C6orf89_M	0.000307395	0.0355727
TAGAP_T	KLF9_M	0.000312596	0.0355727
TNFAIP3_T	TMEM68_M	0.000313256	0.0355727
IL6ST_T	HMCES_M	0.00031546	0.0355727
NFKBIA_T	SMIM3_M	0.000317973	0.0355727
SLA_T	HERPUD1_M	0.000319038	0.0355727
NEAT1_T	IP6K2_M	0.000322946	0.0357456
RNF19A_T	SESN1_M	0.000329616	0.0359601
IL6ST_T	SOS1_M	0.000335655	0.0359601
ZFP36L1_T	TSC22D3_M	0.000337248	0.0359601
ERN1_T	CXCR3_M	0.000338875	0.0359601
TNFAIP3_T	CLN8_M	0.000340196	0.0359601
KLF10_T	HERPUD1_M	0.000341394	0.0359601
ATXN1_T	PRDX2_M	0.000343306	0.0359601
IRF1_T	RNF144B_M	0.000350379	0.0361589
TAGAP_T	SESN1_M	0.000363678	0.0371592
KLF10_T	PPP2R5C_M	0.000365123	0.0371592
IL6ST_T	C6orf89_M	0.000381533	0.038315
RGS1_T	TMEM68_M	0.000387481	0.0386563
TXNIP_T	LAT_M	0.000390388	0.0386918
SLA_T	BBC3_M	0.000394591	0.0387309
CCNH_T	CXCR4_M	0.000398431	0.0387309
TAGAP_T	HERPUD1_M	0.000398879	0.0387309
ATXN1_T	SRGAP2_M	0.000401	0.0387309
CD38_T	SOCS1_M	0.00041499	0.039578
CCNH_T	TMEM68_M	0.000424416	0.0401013
TAGAP_T	RNF144B_M	0.000429332	0.0401013
TNFAIP3_T	BCL2L11_M	0.000431957	0.0401013
NFKBIA_T	GPR183_M	0.000432121	0.0401013
IL6ST_T	PER1_M	0.000435006	0.0401013
TXNIP_T	IP6K2_M	0.000440009	0.0401225
ZFP36L1_T	ANKRD53_M	0.000441866	0.0401225
RGS1_T	HERPUD1_M	0.000445964	0.0402178
RGS1_T	ANKRD53_M	0.00044822	0.0402178
TXNIP_T	AREG_M	0.000452203	0.0403365
SOCS3_T	BNIP3_M	0.000459162	0.0407177
RGS1_T	PDIA4_M	0.00046747	0.040767
CRYBG1_T	CXCR4_M	0.000469634	0.040767
PELI1_T	KLF9_M	0.000472253	0.040767
RGS1_T	C6orf89_M	0.000482914	0.040767
CCNH_T	BBC3_M	0.000485188	0.040767
ZFP36_T	PMAIP1_M	0.000485676	0.040767
PELI1_T	ZFP36L2_M	0.00048701	0.040767
BTG2_T	CLN8_M	0.000492683	0.040767
TAGAP_T	BBC3_M	0.000492904	0.040767
TXNIP_T	MOAP1_M	0.000495003	0.040767
SLA_T	C6orf89_M	0.00049946	0.040767
ZFP36_T	BBC3_M	0.000499754	0.040767
PELI1_T	RNF144B_M	0.000503129	0.040767
CBLB_T	HS3ST3B1_M	0.000510379	0.040767
KLF10_T	HS3ST3B1_M	0.000511709	0.040767
TNFAIP3_T	SEMA7A_M	0.000512158	0.040767
KLF10_T	CLN8_M	0.000512997	0.040767
RGS1_T	SEMA7A_M	0.000514145	0.040767
BHLHE40_T	PKN1_M	0.000514389	0.040767
ZFP36_T	RNF144B_M	0.00051547	0.040767
CRYBG1_T	HMCES_M	0.000516174	0.040767
RGS1_T	AREG_M	0.000530742	0.0414854
TXNIP_T	RGP1_M	0.000533645	0.0414985
IKZF4_T	CX3CR1_M	0.000548414	0.0421884
RGS1_T	CLN8_M	0.000550864	0.0421884
CRYBG1_T	GRASP_M	0.000561035	0.0425377

## Sheet: CD4EX_Endo
gene_T	gene_cell	p_value_iv	q_value_iv
ZFP36_T	APOLD1_Endo	1.19431e-06	0.0011125
TAGAP_T	APOLD1_Endo	4.945e-06	0.00321675
ZFP36L1_T	APOLD1_Endo	7.85364e-06	0.00365783
ZFP36L1_T	SPRY1_Endo	4.80994e-05	0.0103395
IL6ST_T	SPRY1_Endo	0.000300974	0.0212867
HECTD2_T	APOLD1_Endo	0.000292714	0.0212867
CCNH_T	SPRY1_Endo	0.000387368	0.0237912
GPRIN3_T	APOLD1_Endo	0.000343969	0.0219214
CITED2_T	SPRY1_Endo	0.000445924	0.0254313
SLA_T	SPRY1_Endo	0.000484618	0.0259037
TSC22D3_T	APOLD1_Endo	0.000407266	0.024215
CEMIP2_T	SPRY1_Endo	0.000495866	0.0259037
CITED2_T	APOLD1_Endo	0.00041291	0.0242921
CH25H_T	SPRY1_Endo	0.000514222	0.0259037
TNFAIP3_T	SPRY1_Endo	0.000530575	0.0259049
GPRIN3_T	SPRY1_Endo	0.000559976	0.0266301
NEAT1_T	APOLD1_Endo	0.000500763	0.0259037
SLA_T	APOLD1_Endo	0.000510556	0.0259037
TNFAIP3_T	APOLD1_Endo	0.000514459	0.0259037
NEAT1_T	SPRY1_Endo	0.000697605	0.028968
TUBA3D_T	SPRY1_Endo	0.00094755	0.0346134
IER2_T	SPRY1_Endo	0.00108742	0.0355414
GABPB1.AS1_T	SPRY1_Endo	0.00124298	0.0371497
GABPB1.AS1_T	APOLD1_Endo	0.00108344	0.0355414
CEMIP2_T	APOLD1_Endo	0.00111573	0.0360932
HECTD2_T	NEDD9_Endo	0.00375617	0.0496294
CH25H_T	APOLD1_Endo	0.00119063	0.0371045
RNF19A_T	SPRY1_Endo	0.00143236	0.0390846
KLF10_T	SPRY1_Endo	0.0017397	0.0411964
RNF19A_T	APOLD1_Endo	0.00150994	0.0390846
TUBA3D_T	APOLD1_Endo	0.00151947	0.0390846
AHNAK_T	APOLD1_Endo	0.0015341	0.0390846
AHNAK_T	SPRY1_Endo	0.00182423	0.0413614
SOCS3_T	SPRY1_Endo	0.00188039	0.0413614
ERN1_T	SPRY1_Endo	0.00188273	0.0413614
KIAA1217_T	SPRY1_Endo	0.00200308	0.0424061
IL18R1_T	SPRY1_Endo	0.00209599	0.04281
ERN1_T	APOLD1_Endo	0.00181562	0.0413614
KLF10_T	APOLD1_Endo	0.00183909	0.0413614
SOCS3_T	APOLD1_Endo	0.00184552	0.0413614
CBLB_T	SPRY1_Endo	0.00226047	0.04281
CTSL_T	APOLD1_Endo	0.00204124	0.04281
CBLB_T	APOLD1_Endo	0.00210224	0.04281
PRDM1_T	APOLD1_Endo	0.00220172	0.04281
KIAA1217_T	APOLD1_Endo	0.00226282	0.04281
RGS1_T	APOLD1_Endo	0.00238122	0.04307
CEP135_T	SPRY1_Endo	0.00291157	0.0469839
IER2_T	APOLD1_Endo	0.00270134	0.0464547
CTSL_T	SPRY1_Endo	0.00317527	0.0475863
ITK_T	SPRY1_Endo	0.00327179	0.0481211
SAT1_T	APOLD1_Endo	0.00285203	0.0469839
CEP135_T	APOLD1_Endo	0.00290045	0.0469839
DTHD1_T	APOLD1_Endo	0.00303899	0.0469839
PRDM1_T	NEDD9_Endo	0.00861283	0.0569878
CBLB_T	NEDD9_Endo	0.00924953	0.0580335
JUNB_T	CSRNP1_Endo	0.0107742	0.058632
LCOR_T	SPRY1_Endo	0.00399598	0.0497248
CTLA4_T	SPRY1_Endo	0.00402003	0.0497248
ITK_T	APOLD1_Endo	0.00351136	0.0485807
JUNB_T	SPRY1_Endo	0.00415819	0.0497248
JUNB_T	APOLD1_Endo	0.00368592	0.0490459
IER2_T	NEDD9_Endo	0.0100077	0.058632
PMAIP1_T	SPRY1_Endo	0.00434659	0.0500377
CTLA4_T	APOLD1_Endo	0.00387513	0.0497248
RGS1_T	NEDD9_Endo	0.0104518	0.058632
SAT1_T	SPRY1_Endo	0.00461152	0.0502117
PRDM1_T	SPRY1_Endo	0.00462677	0.0502117
CEMIP2_T	ITPRIP_Endo	0.0138181	0.0617834
SH2B3_T	APOLD1_Endo	0.00414737	0.0497248
PRDM1_T	MYC_Endo	0.0246617	0.0688525
MTHFD2_T	APOLD1_Endo	0.00445544	0.0500377
PRDM1_T	CSRNP1_Endo	0.0135452	0.0610026
JUNB_T	RHOB_Endo	0.019195	0.0656632
RGS1_T	CSRNP1_Endo	0.013666	0.0613983
RGS1_T	SPRY1_Endo	0.00528743	0.0523159
PRDM1_T	PDK4_Endo	0.0738831	0.103388
SH2B3_T	NEDD9_Endo	0.0130234	0.0604748
BIRC3_T	SPRY1_Endo	0.00582138	0.0533323
BTG2_T	NEDD9_Endo	0.0131461	0.0607221
MTHFD2_T	SPRY1_Endo	0.00588031	0.0533323
LCOR_T	APOLD1_Endo	0.00519264	0.0520101
PRDM1_T	DUSP1_Endo	0.03177	0.0747693
SH2B3_T	CSRNP1_Endo	0.0165163	0.0646718
PMAIP1_T	APOLD1_Endo	0.00589899	0.0533323
SH2B3_T	SPRY1_Endo	0.00682639	0.0539566
RGS1_T	MYC_Endo	0.0314896	0.0747693
LCOR_T	NEDD9_Endo	0.0152699	0.0641925
DTHD1_T	SPRY1_Endo	0.00719207	0.054225
CD38_T	APOLD1_Endo	0.0065689	0.0536316
THADA_T	SPRY1_Endo	0.00770665	0.0557212
TUBA3D_T	EZH1_Endo	0.0528817	0.0878062
BTG2_T	SPRY1_Endo	0.00787323	0.0557488
TGIF1_T	APOLD1_Endo	0.00700075	0.0539566
RGS1_T	DUSP1_Endo	0.0368266	0.0782006
TNFRSF25_T	APOLD1_Endo	0.0070253	0.0539566
BTG2_T	APOLD1_Endo	0.00731967	0.0544011
IL18R1_T	APOLD1_Endo	0.00746667	0.0552
CD38_T	SPRY1_Endo	0.00851606	0.0568641
CD38_T	CSRNP1_Endo	0.0211288	0.0669723
SLC2A3_T	NEDD9_Endo	0.0192742	0.0656632
THADA_T	APOLD1_Endo	0.00817699	0.0564981
TGIF1_T	SPRY1_Endo	0.00923407	0.0580335
SYTL3_T	APOLD1_Endo	0.0082221	0.0564981
BIRC3_T	APOLD1_Endo	0.00861266	0.0569878
SPON2_T	SPRY1_Endo	0.00986674	0.058632
CTLA4_T	DDIT4_Endo	0.0274865	0.0710555
TNFRSF25_T	SPRY1_Endo	0.0106379	0.058632
OGFRL1_T	APOLD1_Endo	0.00964698	0.058632
NR4A2_T	APOLD1_Endo	0.0099651	0.058632
SPON2_T	APOLD1_Endo	0.0102063	0.058632
OGFRL1_T	SPRY1_Endo	0.0119789	0.0594308
NR4A2_T	PER1_Endo	0.03888	0.079292
SLC2A3_T	APOLD1_Endo	0.0111336	0.058632
NR4A2_T	DUSP1_Endo	0.0510351	0.0868815
NR4A2_T	NEDD9_Endo	0.0259158	0.0699514
FASLG_T	SPRY1_Endo	0.0131636	0.0607222
TGIF1_T	NEDD9_Endo	0.0265247	0.0702589
SYTL3_T	SPRY1_Endo	0.0144647	0.0627176
SLC2A3_T	CSRNP1_Endo	0.0321413	0.0750873
NR4A2_T	TSC22D3_Endo	0.0462404	0.0841128
NR4A2_T	CSRNP1_Endo	0.0332961	0.0757137
BHLHE40_T	SPRY1_Endo	0.0162751	0.0646718
NR4A2_T	SPRY1_Endo	0.017513	0.0650798
C1orf162_T	CSRNP1_Endo	0.0384542	0.079107
C1orf162_T	APOLD1_Endo	0.0168392	0.0649169
MIR4435.2HG_T	NEDD9_Endo	0.0356386	0.0775337
SLC2A3_T	SPRY1_Endo	0.019322	0.0656632
C1orf162_T	NEDD9_Endo	0.0361528	0.0777578
FASLG_T	APOLD1_Endo	0.0175422	0.0650936
MAGEH1_T	NEDD9_Endo	0.0377875	0.0786278
GABARAPL1_T	NEDD9_Endo	0.0379427	0.0787162
BHLHE40_T	APOLD1_Endo	0.0186898	0.0654918
MAGEH1_T	SPRY1_Endo	0.0214008	0.0669723
EGR1_T	CSRNP1_Endo	0.0440108	0.0824593
C1orf162_T	SPRY1_Endo	0.0224697	0.0675543
EGR1_T	SPRY1_Endo	0.0234259	0.068085
DGKH_T	APOLD1_Endo	0.0213907	0.0669723
C1orf162_T	DUSP1_Endo	0.079057	0.106812
GABARAPL1_T	MYC_Endo	0.0757361	0.104878
EGR1_T	NEDD9_Endo	0.0444969	0.0828063
DGKH_T	ITPRIP_Endo	0.0539169	0.0887081
GABARAPL1_T	APOLD1_Endo	0.0232305	0.0680292
MIR4435.2HG_T	CSRNP1_Endo	0.0498568	0.0864298
MIR4435.2HG_T	SPRY1_Endo	0.0264676	0.0701999
GABARAPL1_T	SPRY1_Endo	0.0267351	0.0704142
BHLHE40_T	ITPRIP_Endo	0.0563291	0.0902849
DGKH_T	NEDD9_Endo	0.0478819	0.0851725
DGKH_T	SPRY1_Endo	0.0270845	0.0707245
MIR4435.2HG_T	APOLD1_Endo	0.0252425	0.0694634
EGR1_T	APOLD1_Endo	0.0263147	0.0700905
MAGEH1_T	APOLD1_Endo	0.0294214	0.0728732
PTPN13_T	NEDD9_Endo	0.0568143	0.0905163
PTPN13_T	CSRNP1_Endo	0.0641534	0.0958734
BATF_T	SPRY1_Endo	0.0394264	0.0797226
PATL2_T	APOLD1_Endo	0.0367286	0.0781112
PATL2_T	SPRY1_Endo	0.0416618	0.0809061
PTPN13_T	APOLD1_Endo	0.0392331	0.0796327
PTPN13_T	SPRY1_Endo	0.0500902	0.0865431
SFMBT2_T	NEDD9_Endo	0.0803369	0.10783
SFMBT2_T	CSRNP1_Endo	0.0900411	0.116114
BATF_T	APOLD1_Endo	0.0499298	0.0864491
SFMBT2_T	TSC22D3_Endo	0.123012	0.14151
ISG20_T	CSRNP1_Endo	0.0996366	0.122929
SFMBT2_T	APOLD1_Endo	0.0634278	0.0952183
SFMBT2_T	SPRY1_Endo	0.0752908	0.104599
ADGRG1_T	DUSP1_Endo	0.169307	0.179385
ISG20_T	SPRY1_Endo	0.0762525	0.105306
ADGRG1_T	RHOB_Endo	0.143822	0.15814
ADGRG1_T	DDIT4_Endo	0.132627	0.149085
F2R_T	DUSP1_Endo	0.175362	0.184402
ADGRG1_T	TSC22D3_Endo	0.155271	0.167595
ISG20_T	APOLD1_Endo	0.0758881	0.104959
F2R_T	DUSP4_Endo	0.195116	0.200942
ADGRG1_T	DUSP4_Endo	0.196049	0.201753
ADGRG1_T	CSRNP1_Endo	0.133015	0.149371
ADGRG1_T	NEDD9_Endo	0.125704	0.143302
F2R_T	NEDD9_Endo	0.135154	0.151196
F2R_T	CSRNP1_Endo	0.145819	0.159581
ADGRG1_T	APOLD1_Endo	0.0905528	0.116482
JUN_T	NEDD9_Endo	0.140673	0.155461
ADGRG1_T	SPRY1_Endo	0.106261	0.128193
F2R_T	APOLD1_Endo	0.104593	0.127053
F2R_T	SPRY1_Endo	0.11991	0.138815
CST7_T	TSC22D3_Endo	0.214713	0.219103
JUN_T	ITPRIP_Endo	0.195542	0.201268
CST7_T	NEDD9_Endo	0.181682	0.189516
CST7_T	CSRNP1_Endo	0.191308	0.19771
JUN_T	SPRY1_Endo	0.135419	0.151444
JUN_T	APOLD1_Endo	0.136479	0.152282
CST7_T	APOLD1_Endo	0.153534	0.16617
CST7_T	SPRY1_Endo	0.176274	0.185013

## Sheet: CD4EX_Fibro
gene_T	gene_cell	p_value_iv	q_value_iv
TXNIP_T	TSC22D3_Fibro	1.18672e-09	1.00254e-05
TXNIP_T	MYC_Fibro	4.11987e-08	0.000174023
TAGAP_T	TSC22D3_Fibro	9.30847e-08	0.000262127
NFKBIA_T	TSC22D3_Fibro	1.9022e-07	0.000401744
ZFP36_T	MYC_Fibro	1.20282e-06	0.00191919
ZFP36_T	DUSP1_Fibro	1.36306e-06	0.00191919
TSC22D3_T	TSC22D3_Fibro	2.24918e-06	0.00270643
ZFP36L1_T	PER1_Fibro	2.59576e-06	0.00270643
TXNIP_T	PER1_Fibro	2.88327e-06	0.00270643
TXNIP_T	NFKBIA_Fibro	3.62171e-06	0.00283505
ZFP36L1_T	TSC22D3_Fibro	3.69148e-06	0.00283505
ZFP36_T	TSC22D3_Fibro	4.35458e-06	0.00295028
ZFP36_T	NFKBIA_Fibro	4.53997e-06	0.00295028
ZFP36_T	PER1_Fibro	8.26167e-06	0.00498533
ZFP36L1_T	MYC_Fibro	1.01136e-05	0.00569597
TSC22D3_T	DUSP1_Fibro	1.51155e-05	0.00798098
TXNIP_T	DUSP1_Fibro	1.62023e-05	0.00805157
TAGAP_T	PER1_Fibro	2.36331e-05	0.0110918
CCNH_T	TSC22D3_Fibro	3.10793e-05	0.0127557
CRYBG1_T	PER1_Fibro	3.15672e-05	0.0127557
NFKBIA_T	DUSP1_Fibro	3.29731e-05	0.0127557
TAGAP_T	MYC_Fibro	3.33554e-05	0.0127557
SLA_T	MYC_Fibro	3.4728e-05	0.0127557
NFKBIA_T	NFKBIA_Fibro	3.73088e-05	0.0127591
TSC22D3_T	PER1_Fibro	3.86717e-05	0.0127591
TSC22D3_T	NFKBIA_Fibro	3.9268e-05	0.0127591
TNFAIP3_T	KLF6_Fibro	4.39912e-05	0.0137644
TXNIP_T	KCNE4_Fibro	4.76431e-05	0.0143746
IL6ST_T	TSC22D3_Fibro	5.27866e-05	0.0153773
TXNIP_T	FKBP5_Fibro	5.58315e-05	0.0154502
IL6ST_T	FKBP5_Fibro	5.66946e-05	0.0154502
ZFP36L1_T	KLF6_Fibro	5.88803e-05	0.0155444
CRYBG1_T	TSC22D3_Fibro	6.35805e-05	0.0162766
ZFP36_T	CEBPD_Fibro	7.25727e-05	0.0180322
NEAT1_T	MYC_Fibro	7.4814e-05	0.0180392
TAGAP_T	NFKBIA_Fibro	7.81531e-05	0.0180392
IL6ST_T	PER1_Fibro	7.90067e-05	0.0180392
TAGAP_T	DUSP1_Fibro	8.2231e-05	0.0182812
CRYBG1_T	FKBP5_Fibro	9.03609e-05	0.0195736
TNFAIP3_T	TSC22D3_Fibro	9.49415e-05	0.0197052
NFKBIA_T	PER1_Fibro	9.86747e-05	0.0197052
TXNIP_T	PHLDA1_Fibro	0.000101529	0.0197052
TXNIP_T	CEBPD_Fibro	0.000102462	0.0197052
TNFAIP3_T	DUSP1_Fibro	0.000102631	0.0197052
IL6ST_T	MYC_Fibro	0.000108169	0.0203069
CEMIP2_T	MYC_Fibro	0.000119631	0.0219704
TAGAP_T	FKBP5_Fibro	0.000124712	0.0224162
ERN1_T	KLF6_Fibro	0.000133004	0.0232451
CRYBG1_T	MYC_Fibro	0.000134826	0.0232451
CITED2_T	TSC22D3_Fibro	0.00013975	0.0236122
ERN1_T	ATF3_Fibro	0.000145957	0.0241774
CH25H_T	TSC22D3_Fibro	0.000149591	0.0241827
TXNIP_T	KLF6_Fibro	0.000154275	0.0241827
CCNH_T	PER1_Fibro	0.000155031	0.0241827
TNFAIP3_T	ATF3_Fibro	0.000159461	0.0241827
TSC22D3_T	MYC_Fibro	0.000161465	0.0241827
TNFAIP3_T	PER1_Fibro	0.000163165	0.0241827
ZFP36_T	PHLDA1_Fibro	0.000169659	0.0247117
ZFP36L1_T	NFKBIA_Fibro	0.000179977	0.0257703
TAGAP_T	KCNE4_Fibro	0.000184818	0.0260223
NFKBIA_T	MYC_Fibro	0.000188245	0.0260704
ZFP36L1_T	DUSP1_Fibro	0.000191987	0.0261598
ITK_T	FKBP5_Fibro	0.000200621	0.0263048
TSC22D3_T	KLF6_Fibro	0.000202077	0.0263048
NFKBIA_T	KLF6_Fibro	0.000202393	0.0263048
CD38_T	ERRFI1_Fibro	0.000210745	0.0269754
TAGAP_T	KLF6_Fibro	0.00021514	0.027127
SOCS3_T	TSC22D3_Fibro	0.000223104	0.0277174
TAGAP_T	CEBPD_Fibro	0.000231018	0.0279483
ZFP36L1_T	FKBP5_Fibro	0.000232751	0.0279483
ZFP36_T	SERPINE1_Fibro	0.000234888	0.0279483
ZFP36_T	KLF6_Fibro	0.000238904	0.0280315
ZFP36L1_T	TNFAIP3_Fibro	0.000250957	0.0290423
ZFP36_T	RND3_Fibro	0.000261973	0.0298386
TXNIP_T	APOLD1_Fibro	0.000264903	0.0298386
IRF1_T	TSC22D3_Fibro	0.000302786	0.0336571
TAGAP_T	PHLDA1_Fibro	0.000312855	0.0336729
FAM13A_T	TSC22D3_Fibro	0.000313717	0.0336729
ZFP36L1_T	SERPINE1_Fibro	0.000315984	0.0336729
CITED2_T	DUSP1_Fibro	0.000318872	0.0336729
KLF10_T	MYC_Fibro	0.000325535	0.0339521
CCNH_T	KLF6_Fibro	0.000334387	0.0344501
CCNH_T	DUSP1_Fibro	0.000340532	0.0346604
SLA_T	TSC22D3_Fibro	0.000357575	0.0351787
DTHD1_T	KLF6_Fibro	0.000364945	0.0351787
TXNIP_T	DDIT4_Fibro	0.000366475	0.0351787
SLA_T	PER1_Fibro	0.000368219	0.0351787
ZFP36_T	DDIT4_Fibro	0.000369226	0.0351787
PRDM1_T	TNFAIP3_Fibro	0.000375432	0.0351787
NFKBIA_T	CEBPD_Fibro	0.000376545	0.0351787
ZFP36_T	ATF3_Fibro	0.000379944	0.0351787
TXNIP_T	MT1E_Fibro	0.000383102	0.0351787
ZFP36L1_T	F3_Fibro	0.00039489	0.0358713
TNFAIP3_T	MYC_Fibro	0.000410611	0.0368405
SLA_T	DUSP1_Fibro	0.000414281	0.0368405
CCNH_T	KCNE4_Fibro	0.000422905	0.0372156
CCNH_T	MYC_Fibro	0.000433346	0.0377413
CITED2_T	KLF6_Fibro	0.00043948	0.037885
ZFP36_T	FKBP5_Fibro	0.000466693	0.0394933
TSC22D3_T	FKBP5_Fibro	0.000467487	0.0394933
CITED2_T	PER1_Fibro	0.000482496	0.0400016
NEAT1_T	PER1_Fibro	0.000484635	0.0400016
CEMIP2_T	PER1_Fibro	0.000487709	0.0400016
ZFP36_T	GLUL_Fibro	0.000493745	0.0401073
PRDM1_T	SERPINE1_Fibro	0.000499067	0.0401535
CEMIP2_T	FKBP5_Fibro	0.000512933	0.0408798
TNFAIP3_T	NFKBIA_Fibro	0.000534688	0.0420582
TNFAIP3_T	F3_Fibro	0.000541132	0.0420582
SOCS3_T	PER1_Fibro	0.000546381	0.0420582
ZFP36L1_T	ATF3_Fibro	0.000547633	0.0420582
NEAT1_T	SERPINE1_Fibro	0.000556642	0.0421143
CCNH_T	FKBP5_Fibro	0.000558333	0.0421143
CH25H_T	DUSP1_Fibro	0.000569369	0.0423901
TNFAIP3_T	SERPINE1_Fibro	0.000575166	0.0423901
ZFP36_T	CEBPB_Fibro	0.000577963	0.0423901
ZFP36L1_T	DDIT4_Fibro	0.000583666	0.0423901
KLF10_T	TSC22D3_Fibro	0.000587079	0.0423901
NEAT1_T	ATF3_Fibro	0.000602003	0.0430994
ERN1_T	DUSP1_Fibro	0.000626326	0.044336
SLA_T	FKBP5_Fibro	0.000633486	0.044336
TSC22D3_T	CEBPD_Fibro	0.000636643	0.044336
RGS1_T	KLF6_Fibro	0.000644303	0.044336
RGS1_T	PHLDA1_Fibro	0.000662151	0.044336
CRYBG1_T	DUSP1_Fibro	0.000665728	0.044336
FAM13A_T	PER1_Fibro	0.000667985	0.044336
TXNIP_T	ATF3_Fibro	0.000672831	0.044336
CCNH_T	NFKBIA_Fibro	0.000681507	0.044336
CH25H_T	PER1_Fibro	0.000687382	0.044336
ZFP36L1_T	APOLD1_Fibro	0.00069997	0.044336
NEAT1_T	NAMPT_Fibro	0.000700806	0.044336
ZFP36L1_T	PHLDA1_Fibro	0.000702466	0.044336
IRF1_T	MYC_Fibro	0.000708777	0.044336
TSC22D3_T	SERPINE1_Fibro	0.000708994	0.044336
PRDM1_T	KLF6_Fibro	0.000710173	0.044336
ERN1_T	SERPINE1_Fibro	0.000725334	0.044336
RGS1_T	SERPINE1_Fibro	0.000729482	0.044336
CH25H_T	CEBPD_Fibro	0.000729894	0.044336
PRDM1_T	DDIT4L_Fibro	0.000737018	0.044336
NFKBIA_T	GEM_Fibro	0.000739478	0.044336
PRDM1_T	ERRFI1_Fibro	0.000744356	0.044336
CCNH_T	NEDD9_Fibro	0.000744935	0.044336
MTHFD2_T	PHLDA1_Fibro	0.00074523	0.044336
SLA_T	NFKBIA_Fibro	0.000750511	0.0443379
RGS1_T	TSC22D3_Fibro	0.000763042	0.0445962
BTG2_T	TSC22D3_Fibro	0.000765442	0.0445962
CEMIP2_T	DUSP1_Fibro	0.000780489	0.0451615
ZFP36_T	TNFAIP3_Fibro	0.000796992	0.04576
SLA_T	KLF6_Fibro	0.000801667	0.04576
GABPB1.AS1_T	MYC_Fibro	0.000811654	0.0460191
CITED2_T	NFKBIA_Fibro	0.00082243	0.0463193
HECTD2_T	PER1_Fibro	0.000834051	0.0466626
CRYBG1_T	NFKBIA_Fibro	0.00085395	0.0471545
TAGAP_T	APOLD1_Fibro	0.000863518	0.0471545
ZFP36_T	RASD1_Fibro	0.000866167	0.0471545
ZFP36_T	NAMPT_Fibro	0.000870943	0.0471545
PELI1_T	MYC_Fibro	0.000872997	0.0471545
TXNIP_T	CEBPB_Fibro	0.00087942	0.0471545
NEAT1_T	ERRFI1_Fibro	0.000881915	0.0471545
NFKBIA_T	RHOB_Fibro	0.00091187	0.0478809
TXNIP_T	SERPINE1_Fibro	0.000913729	0.0478809
CEMIP2_T	TSC22D3_Fibro	0.000915306	0.0478809
HECTD2_T	MYC_Fibro	0.00091931	0.0478809
IER2_T	MYC_Fibro	0.000923839	0.0478809
RNF19A_T	FKBP5_Fibro	0.000933358	0.0480793
NFKBIA_T	PHLDA1_Fibro	0.000944152	0.0483406
ZFP36_T	KCNE4_Fibro	0.000960845	0.0486628
CRYBG1_T	KLF6_Fibro	0.000961967	0.0486628
CD38_T	SERPINE1_Fibro	0.000978392	0.0490585
NEAT1_T	DUSP1_Fibro	0.000992257	0.0490585
KLF2_T	CEBPD_Fibro	0.000996846	0.0490585
CITED2_T	MYC_Fibro	0.000998742	0.0490585
ZFP36_T	APOLD1_Fibro	0.001014	0.0490585
CITED2_T	ATF3_Fibro	0.00101459	0.0490585
BIRC3_T	KCNE4_Fibro	0.00102079	0.0490585
CCNH_T	ATF3_Fibro	0.00102171	0.0490585
CRYBG1_T	SERPINE1_Fibro	0.00102205	0.0490585
CCNH_T	SERPINE1_Fibro	0.00104009	0.0491299
ERN1_T	CEBPD_Fibro	0.00104674	0.0491299
NEAT1_T	FKBP5_Fibro	0.0010486	0.0491299
NEAT1_T	DDIT4_Fibro	0.0010525	0.0491299
TGIF1_T	TNFAIP3_Fibro	0.00105682	0.0491299
ZFP36_T	MT1X_Fibro	0.00105843	0.0491299
IL6ST_T	KLF6_Fibro	0.00108438	0.0491657
ZFP36L1_T	CEBPD_Fibro	0.00109142	0.0491657
TNFAIP3_T	FKBP5_Fibro	0.00110062	0.0491657
SOCS3_T	KLF6_Fibro	0.00110167	0.0491657
CH25H_T	NFKBIA_Fibro	0.00110573	0.0491657
NFKBIA_T	KCNE4_Fibro	0.00110691	0.0491657
ZFP36_T	F3_Fibro	0.00110836	0.0491657
PRDM1_T	ATF3_Fibro	0.0011126	0.0491657
IRF1_T	PER1_Fibro	0.00113422	0.0491657
CEMIP2_T	NFKBIA_Fibro	0.00113571	0.0491657
SOCS3_T	DUSP1_Fibro	0.00115398	0.0491657
NFKBIA_T	ATF3_Fibro	0.00115914	0.0491657
CH25H_T	KLF6_Fibro	0.00115995	0.0491657
KLF10_T	DUSP1_Fibro	0.00116092	0.0491657
DTHD1_T	ATF3_Fibro	0.0011615	0.0491657
NEAT1_T	F3_Fibro	0.00116695	0.0491657
GABPB1.AS1_T	TSC22D3_Fibro	0.00117531	0.0491657

## Sheet: CD4EX_M1
gene_T	gene_cell	p_value_iv	q_value_iv
ZFP36L1_T	PER1_M	1.8312e-07	0.00158773
IER2_T	ZBTB39_M	3.08865e-06	0.0148107
TXNIP_T	PER1_M	7.50382e-06	0.0223503
ZFP36L1_T	MSANTD2_M	8.07737e-06	0.0223503
ERN1_T	TNFAIP3_M	9.94159e-06	0.0223503
TNFAIP3_T	TNFAIP3_M	1.51193e-05	0.0278847
NPC1_T	SSH2_M	2.41122e-05	0.0324841
SLA_T	IQCG_M	2.82824e-05	0.0324841
ZFP36L1_T	CRK_M	3.02157e-05	0.0324841
TXNIP_T	MSANTD2_M	3.07369e-05	0.0324841
IL6ST_T	SSH2_M	3.08194e-05	0.0324841
TNFSF14_T	NEU3_M	3.15726e-05	0.0324841
TNFAIP3_T	TRIM47_M	3.25166e-05	0.0324841
JUNB_T	ZBTB39_M	4.06217e-05	0.035623
ZFP36L1_T	CH25H_M	4.08131e-05	0.035623
SLA_T	MSANTD2_M	4.28438e-05	0.035623
SLA_T	ZBTB39_M	4.3303e-05	0.035623
PRDM1_T	CYTIP_M	4.60591e-05	0.035623
TAGAP_T	BCL7B_M	4.96887e-05	0.0372293
TXNIP_T	KCTD7_M	5.85442e-05	0.0393968
NFKBIA_T	ZFAND5_M	6.48064e-05	0.0393968
TAGAP_T	KCTD7_M	6.50551e-05	0.0393968
ZFP36L1_T	AC018529.2_M	6.54249e-05	0.0393968
ZFP36L1_T	CYTIP_M	6.73071e-05	0.0393968
AC005224.3_T	KCTD7_M	6.78321e-05	0.0393968
TSC22D3_T	TRIM47_M	6.8065e-05	0.0393968
ZFP36_T	CYTIP_M	7.07546e-05	0.0393968
TXNIP_T	CYTIP_M	7.2248e-05	0.0393968
CCNH_T	IRS2_M	7.39429e-05	0.0393968
RGS16_T	NEU3_M	7.73892e-05	0.039836
PMAIP1_T	HERPUD1_M	7.80902e-05	0.039836
PELI1_T	CYTIP_M	8.32458e-05	0.0399352
JUNB_T	LINC02265_M	8.38535e-05	0.0399352
ARID5B_T	NEU3_M	8.42627e-05	0.0399352
CRYBG1_T	HERPUD1_M	8.57304e-05	0.0399352
TXNIP_T	KLF9_M	8.82785e-05	0.0399352
PRDM1_T	IRS2_M	9.35075e-05	0.0403627
LINC02099_T	HERPUD1_M	9.38534e-05	0.0403627
AC005224.3_T	TRMT112_M	9.4274e-05	0.0403627
IL6ST_T	FKBP5_M	9.67663e-05	0.040703
TNFAIP3_T	SMIM3_M	0.000102617	0.041021
DTHD1_T	IRS2_M	0.000103988	0.041021
DTHD1_T	TNFAIP3_M	0.000104366	0.041021
AC004687.1_T	MSANTD2_M	0.000113152	0.0437569
KLF10_T	NEU3_M	0.000115199	0.0438414
SLA_T	BCL7B_M	0.000120543	0.0443045
NFKBIA_T	SASH1_M	0.000122117	0.0443045
ZFP36L1_T	TRIM47_M	0.000123876	0.0443045
PELI1_T	MSANTD2_M	0.000127097	0.0443045
AC005224.3_T	GPR183_M	0.000130178	0.0443045
ZFP36L1_T	KCTD7_M	0.000131199	0.0443045
FAM13A_T	TRMT112_M	0.000133955	0.0446071
GEM_T	CBX6_M	0.000143904	0.0457232
CRYBG1_T	NEU3_M	0.000144935	0.0457232
CRYBG1_T	CRK_M	0.00014922	0.0464637
ZFP36L1_T	NEU3_M	0.000152305	0.0465749
TNFAIP3_T	ZFAND5_M	0.000154077	0.0465749
TXNIP_T	ZBTB39_M	0.000157847	0.0465749
TNFSF14_T	TRIM47_M	0.000159731	0.0465749
PELI1_T	NUDT16_M	0.000168677	0.0465749
SLA_T	LINC02265_M	0.000168935	0.0465749
CRYBG1_T	GRASP_M	0.000174173	0.0465749
TSC22D3_T	ATXN1L_M	0.000175101	0.0465749
TXNIP_T	TSPAN14_M	0.000176677	0.0465749
ERN1_T	GPR183_M	0.000176773	0.0465749
ZFP36L1_T	SMIM3_M	0.000186112	0.0469531
ZFP36L1_T	BCL7B_M	0.000187987	0.0469531
NFKBIA_T	TNFAIP3_M	0.000190369	0.0469531
CRYBG1_T	CH25H_M	0.000192658	0.0469531
DTHD1_T	GPR183_M	0.000192878	0.0469531
TSC22D3_T	KCTD7_M	0.000196503	0.0469531
ZFP36L1_T	TSC22D1_M	0.000197609	0.0469531
CRYBG1_T	GPR183_M	0.000201821	0.0469531
NPC1_T	HERPUD1_M	0.000203566	0.0469531
JUNB_T	ZFP36L1_M	0.000208514	0.0472502
CRYBG1_T	KCTD7_M	0.000215366	0.0472502
TNFAIP3_T	TSC22D1_M	0.000220849	0.0472502
AC004687.1_T	KLF9_M	0.000221144	0.0472502
NPC1_T	KLF9_M	0.000225466	0.0472502
CRYBG1_T	BCL7B_M	0.000226168	0.0472502
AC004687.1_T	IQCG_M	0.000228238	0.0472502
CRYBG1_T	TRIM47_M	0.000228683	0.0472502
IKZF4_T	IRS2_M	0.000230772	0.0472502
TXNIP_T	AC018529.2_M	0.000232222	0.0472502
NR4A2_T	AC018529.2_M	0.000233964	0.0472502
AL627171.1_T	NUDT16_M	0.000239636	0.0472502
BCL6_T	RPS6KA2_M	0.000242607	0.0472502
SLA_T	NEU3_M	0.000246931	0.0472502
CEMIP2_T	RNF144B_M	0.0002497	0.0472502
AC005224.3_T	MAP3K10_M	0.000249904	0.0472502
CH25H_T	CYTIP_M	0.000254457	0.0472502
SYTL3_T	MT2A_M	0.00025556	0.0472502
CRYBG1_T	SSH2_M	0.00025604	0.0472502
NR4A2_T	ZBTB39_M	0.000256545	0.0472502
BTG2_T	AC018529.2_M	0.000257341	0.0472502
ZFP36L1_T	TSPAN14_M	0.000259264	0.0472502
TSC22D3_T	ZFAND5_M	0.000261146	0.0472502
AL603756.1_T	CYB561D1_M	0.000261195	0.0472502

## Sheet: CD4EX_M2
gene_T	gene_cell	p_value_iv	q_value_iv
ZFP36_T	TSC22D3_M	4.37903e-05	0.0955585
IER2_T	ZNF180_M	5.9936e-05	0.0955585
NFKBIA_T	TSC22D3_M	7.02145e-05	0.0955585
KLF10_T	SENP3_M	9.47344e-05	0.0955585
ZFP36L1_T	MRPS27_M	9.61133e-05	0.0955585
PMAIP1_T	TSC22D3_M	0.00012033	0.0955585
ZFP36L1_T	CYP2U1_M	0.000121869	0.0955585
PELI1_T	TSC22D3_M	0.000148743	0.0955585
SLA_T	TSC22D3_M	0.000148819	0.0955585
TNFSF14_T	ZNF785_M	0.000150885	0.0955585
TXNIP_T	USP13_M	0.000174122	0.0955585
IER2_T	EVL_M	0.000190909	0.0955585
TXNIP_T	TSC22D3_M	0.000209763	0.0955585
TSC22D3_T	TSC22D3_M	0.000304076	0.0955585
SLA_T	USP13_M	0.000312103	0.0955585
AC005224.3_T	MTG1_M	0.000313168	0.0955585
PELI1_T	USP13_M	0.000348054	0.0955585
TSC22D3_T	USP13_M	0.000353173	0.0955585
CCNH_T	USP13_M	0.000374993	0.0955585
TAGAP_T	TSC22D3_M	0.000377224	0.0955585
AC004687.1_T	XPO4_M	0.000415418	0.0955585
AC004687.1_T	EVL_M	0.000476559	0.0955585
RGS16_T	SENP3_M	0.000534665	0.0955585
PELI1_T	XPO4_M	0.000569205	0.0955585
TSPYL2_T	TSC22D3_M	0.000576032	0.0955585
IER2_T	USP13_M	0.000576232	0.0955585
ZFP36L1_T	NDUFS6_M	0.000578967	0.0955585
CCNH_T	EVL_M	0.000585284	0.0955585
ZFP36L1_T	GAMT_M	0.000645704	0.0955585
NEAT1_T	EVL_M	0.00064957	0.0955585
AC004687.1_T	PADI2_M	0.00065942	0.0955585
AC004687.1_T	USP13_M	0.000672849	0.0955585
CRYBG1_T	TSC22D3_M	0.000675846	0.0955585
PELI1_T	NDUFS6_M	0.000740729	0.0955585
CEMIP2_T	TSC22D3_M	0.000754439	0.0955585
TAGAP_T	CD163_M	0.000765763	0.0955585
LTA_T	CYP2U1_M	0.000773049	0.0955585
CSF2_T	TSC22D3_M	0.000777959	0.0955585
ZFP36L1_T	USP13_M	0.000798426	0.0955585
ZFP36L1_T	CD163_M	0.000834311	0.0955585
ZFP36_T	DDIT4_M	0.000834417	0.0955585
PELI1_T	DDIT4_M	0.000841873	0.0955585
IL6ST_T	CYP2U1_M	0.000881059	0.0955585
RGS16_T	PADI2_M	0.000883193	0.0955585
TNF_T	TSC22D3_M	0.000921638	0.0955585
IER2_T	MTG1_M	0.000925238	0.0955585
TSC22D3_T	CYP2U1_M	0.000954274	0.0955585
CCNH_T	ZNF180_M	0.00101652	0.0955585
IER2_T	PADI2_M	0.00106294	0.0955585
ARID5B_T	CD163_M	0.00106474	0.0955585
ZFP36_T	USP13_M	0.00106606	0.0955585
IL6ST_T	USP13_M	0.0010714	0.0955585
ZFP36L1_T	TSC22D3_M	0.00108347	0.0955585
LTA_T	PADI2_M	0.00110361	0.0955585
MTHFD2_T	TRMT61B_M	0.00110688	0.0955585
OGFRL1_T	TSC22D3_M	0.00110703	0.0955585
PMAIP1_T	CYP2U1_M	0.00116393	0.0955585
HMGB2_T	MRPS27_M	0.00117805	0.0955585
ZFP36L1_T	H2AFY_M	0.00117865	0.0955585
KLF10_T	GAMT_M	0.00119877	0.0955585
SLA_T	XPO4_M	0.00120156	0.0955585
AC004687.1_T	NUPL2_M	0.00122018	0.0955585
AC004687.1_T	MTG1_M	0.00122921	0.0955585
TXNIP_T	CYP2U1_M	0.00125219	0.0955585
ZFP36L1_T	EVL_M	0.00126133	0.0955585
IER2_T	MRPS27_M	0.00127472	0.0955585
RGS16_T	CYP2U1_M	0.00127579	0.0955585
ZFP36L1_T	PDE8A_M	0.00128224	0.0955585
ZFP36_T	PADI2_M	0.0013142	0.0955585
JUNB_T	NDUFS6_M	0.00132448	0.0955585
ZFP36_T	MRPS27_M	0.00132529	0.0955585
GABPB1.AS1_T	TSC22D3_M	0.00134449	0.0955585
CCNH_T	PADI2_M	0.0013546	0.0955585
AC004687.1_T	ZNF180_M	0.00137492	0.0955585
HMGB2_T	CYP2U1_M	0.00138022	0.0955585
NFKBIA_T	USP13_M	0.00138104	0.0955585
ZFP36_T	CYP2U1_M	0.00140306	0.0955585
MTHFD2_T	MTG1_M	0.00144559	0.0955585
CITED2_T	TSC22D3_M	0.00145586	0.0955585
ERN1_T	USP13_M	0.00145984	0.0955585
ZFP36_T	ZNF180_M	0.0014741	0.0955585
CH25H_T	TSC22D3_M	0.00147534	0.0955585
CCNH_T	TSC22D3_M	0.00147618	0.0955585
TXNIP_T	EVL_M	0.00147626	0.0955585
TSPYL2_T	DDIT4_M	0.00149661	0.0955585
PELI1_T	ZNF180_M	0.00149971	0.0955585
AC004687.1_T	CYP2U1_M	0.0015124	0.0955585
EGR1_T	MRPS27_M	0.00152795	0.0955585
PMAIP1_T	MRPS27_M	0.00157584	0.0955585
TAGAP_T	USP13_M	0.00157731	0.0955585
TXNIP_T	PADI2_M	0.00157867	0.0955585
KLF10_T	CYP2U1_M	0.00159781	0.0955585
LTA_T	CD163_M	0.00163513	0.0955585
TSC22D3_T	PADI2_M	0.00165708	0.0955585
TGIF1_T	TSC22D3_M	0.00166321	0.0955585
TXNIP_T	XPO4_M	0.00167573	0.0955585
ERN1_T	MRPS27_M	0.00170398	0.0955585
PMAIP1_T	USP13_M	0.00170512	0.0955585
IL6ST_T	MRPS27_M	0.00172816	0.0955585
HMGB2_T	GAMT_M	0.00173092	0.0955585
PELI1_T	PADI2_M	0.00174502	0.0955585
PMAIP1_T	GAMT_M	0.00175566	0.0955585
SLA_T	SCARB1_M	0.00176119	0.0955585
ARID5B_T	SENP3_M	0.00178792	0.0955585
CSF2_T	ZNF180_M	0.00179446	0.0955585
SLA_T	PADI2_M	0.00179964	0.0955585
IER2_T	CD163_M	0.00181347	0.0955585
IL6ST_T	TSC22D3_M	0.00181837	0.0955585
ERN1_T	ZNF180_M	0.00184345	0.0955585
IER2_T	NDUFS6_M	0.00187692	0.0955585
ERN1_T	CD163_M	0.00188025	0.0955585
ERN1_T	EVL_M	0.00191942	0.0955585
NR4A2_T	IER3_M	0.0019249	0.0955585
AC005224.3_T	METTL3_M	0.00192802	0.0955585
ERN1_T	TSC22D3_M	0.00196599	0.0955585
LTA_T	NUPL2_M	0.00196611	0.0955585
SLA_T	NDUFS6_M	0.00196993	0.0955585
SLA_T	GUCD1_M	0.00197569	0.0955585
AL627171.1_T	TSC22D3_M	0.00198156	0.0955585
CEMIP2_T	PADI2_M	0.00201614	0.0955585
TAGAP_T	CYP2U1_M	0.00202054	0.0955585
ARID5B_T	POLR1C_M	0.00202426	0.0955585
TXNIP_T	DDIT4_M	0.00202579	0.0955585
MTHFD2_T	MIR155HG_M	0.00205383	0.0955585
ZFP36L1_T	ZNF180_M	0.00207941	0.0955585
AC004687.1_T	CD163_M	0.00214336	0.0955585
LTA_T	USP13_M	0.00214437	0.0955585
PELI1_T	LMBRD1_M	0.00216865	0.0955585
IL6ST_T	PADI2_M	0.00218147	0.0955585
NEAT1_T	PADI2_M	0.00219954	0.0955585
JUNB_T	LMBRD1_M	0.00221473	0.0955585
ZFP36L1_T	DDIT4_M	0.00222137	0.0955585
ZFP36L1_T	MTG1_M	0.00223094	0.0955585
TNFSF14_T	METTL3_M	0.0022545	0.0955585
TXNIP_T	MRPS27_M	0.00227323	0.0955585
EGR1_T	CYP2U1_M	0.00232066	0.0955585
CEMIP2_T	USP13_M	0.00232195	0.0955585
IL6ST_T	CD163_M	0.00232641	0.0955585
ATXN1_T	CYP2U1_M	0.0023586	0.0955585
LTA_T	ZNF180_M	0.00240102	0.0955585
PELI1_T	GUCD1_M	0.00241773	0.0955585
AC004687.1_T	CSTF2_M	0.00242741	0.0955585
AC005224.3_T	CD163_M	0.00242983	0.0955585
PELI1_T	EVL_M	0.00246186	0.0955585
IER2_T	TSC22D3_M	0.00248283	0.0955585
TXNIP_T	NDUFS6_M	0.00248365	0.0955585
TAGAP_T	PADI2_M	0.00248558	0.0955585
TXNIP_T	ZNF180_M	0.00248894	0.0955585
PAQR6_T	MTG1_M	0.00249419	0.0955585
MNDA_T	IER3_M	0.00253273	0.0955585
TNFSF14_T	CYP2U1_M	0.0025509	0.0955585
KLF10_T	ZNF785_M	0.00256196	0.0955585
OGFRL1_T	CD163_M	0.00256361	0.0955585
TGIF1_T	NDUFS6_M	0.00256534	0.0955585
RGS16_T	GAMT_M	0.0025792	0.0955585
ZFP36_T	PER1_M	0.00260151	0.0955585
AC004687.1_T	MRPS27_M	0.00260921	0.0955585
ZFP36L1_T	CSTF2_M	0.00262575	0.0955585
PRDM1_T	MRPS27_M	0.00262807	0.0955585
TNFSF14_T	NUPL2_M	0.00264799	0.0955585
EGR1_T	GAMT_M	0.00268063	0.0955585
SLA_T	DDIT4_M	0.00268591	0.0955585
PELI1_T	MRPS27_M	0.00268959	0.0955585
NEAT1_T	ZNF180_M	0.00269487	0.0955585
AC004687.1_T	IL3RA_M	0.00272999	0.0955585
SLA_T	LMBRD1_M	0.00273057	0.0955585
HMGB2_T	H2AFY_M	0.00275554	0.0955585
ZFP36L1_T	ZNF785_M	0.00276448	0.0955585
MTHFD2_T	IL6R_M	0.00278142	0.0955585
PELI1_T	SCARB1_M	0.00278183	0.0955585
AC004687.1_T	TSC22D3_M	0.00278267	0.0955585
KLF10_T	POLR1C_M	0.0027923	0.0955585
ZFP36_T	NDUFS6_M	0.00279479	0.0955585
ZFP36L1_T	METTL3_M	0.00281921	0.0955585
MTHFD2_T	MRPS27_M	0.0028246	0.0955585
TXNIP_T	GAMT_M	0.00282533	0.0955585
MTHFD2_T	KDM2B_M	0.00284364	0.0955585
ZFP36_T	CD163_M	0.00285156	0.0955585
RGS1_T	MRPS27_M	0.00287151	0.0955585
IL6ST_T	GAMT_M	0.00290264	0.0955585
MTHFD2_T	PDE8A_M	0.00291398	0.0955585
NR4A2_T	NDUFS6_M	0.00292043	0.0955585
ARID5B_T	MRPS27_M	0.0029221	0.0955585
ERN1_T	PADI2_M	0.00301342	0.0955585
HMGB2_T	FNBP4_M	0.00301655	0.0955585
ZFP36L1_T	NUPL2_M	0.00304802	0.0955585
NR4A2_T	MRPS27_M	0.00305987	0.0955585
RGS16_T	METTL3_M	0.00310758	0.0955585
TAGAP_T	MRPS27_M	0.0031084	0.0955585
SLA_T	ZNF180_M	0.00314916	0.0955585
SOCS3_T	TSC22D3_M	0.00319779	0.0955585
RGS16_T	USP13_M	0.00320091	0.0955585
PMAIP1_T	SENP3_M	0.00320454	0.0955585
CCNH_T	MRPS27_M	0.00320689	0.0955585
PDK4_T	TSC22D3_M	0.00322062	0.0955585
PELI1_T	CYP2U1_M	0.00322937	0.0955585
TSC22D3_T	MRPS27_M	0.0032459	0.0955585
SLA_T	MMP2_M	0.00325485	0.0955585
NR4A2_T	USP13_M	0.015837	0.0955585

## Sheet: CD4EX_Mono
gene_T	gene_cell	p_value_iv	q_value_iv
ZFP36_T	PER1_M	1.58536e-05	0.0693514
ZFP36L1_T	PER1_M	3.97856e-05	0.0693514
TXNIP_T	PER1_M	4.31116e-05	0.0693514
TNFSF14_T	CYB561D1_M	4.58673e-05	0.0693514
RGS1_T	SLC30A5_M	0.00011723	0.0881383
IER2_T	HCAR3_M	0.000120776	0.0881383
SLA_T	ABHD4_M	0.000149215	0.0881383
TXNIP_T	TRIM66_M	0.000174391	0.0881383
TAGAP_T	SLC2A4RG_M	0.000181774	0.0881383
ZFP36L1_T	RNF144B_M	0.00021999	0.0881383
ZFP36_T	ABCF1_M	0.000231064	0.0881383
IGKC_T	PRKCA_M	0.000233719	0.0881383
SLA_T	PER1_M	0.00023817	0.0881383
SLA_T	CYB561D1_M	0.000244046	0.0881383
ZFP36L1_T	CYB561D1_M	0.000246834	0.0881383
NFKBIA_T	PER1_M	0.000264262	0.0881383
TXNIP_T	FAAP100_M	0.000274466	0.0881383
ZFP36_T	FAAP100_M	0.000302753	0.0881383
TGIF1_T	RNF144B_M	0.000304399	0.0881383
TSC22D3_T	PER1_M	0.000326477	0.0881383
TGIF1_T	CYB561D1_M	0.000353684	0.0881383
ERN1_T	CYB561D1_M	0.000373294	0.0881383
RGS1_T	ZBTB7B_M	0.000393757	0.0881383
ZFP36_T	RNF144B_M	0.000401671	0.0881383
NFKBIA_T	CLEC2D_M	0.000402859	0.0881383
PELI1_T	PER1_M	0.000412797	0.0881383
TAGAP_T	PER1_M	0.000414882	0.0881383
NFKBIA_T	TSC22D3_M	0.000438574	0.0881383
RGS1_T	MT2A_M	0.000461218	0.0881383
PRDM1_T	MT2A_M	0.000470564	0.0881383
TAGAP_T	AC084871.2_M	0.000479606	0.0881383
OGFRL1_T	PER1_M	0.000493781	0.0881383
ZFP36L1_T	AC084871.2_M	0.000494118	0.0881383
TSC22D3_T	SLC2A4RG_M	0.00050438	0.0881383
ERN1_T	SLC30A5_M	0.000558427	0.0881383
PMAIP1_T	AC084871.2_M	0.000609605	0.0881383
GABPB1.AS1_T	GPR183_M	0.000667173	0.0881383
ZFP36_T	AC084871.2_M	0.000668275	0.0881383
CH25H_T	CCDC57_M	0.000674201	0.0881383
TNFAIP3_T	RNF144B_M	0.000678279	0.0881383
ZFP36_T	TSC22D3_M	0.000679169	0.0881383
TNFSF14_T	PER1_M	0.00068731	0.0881383
ZFP36L1_T	TSC22D3_M	0.000688873	0.0881383
ZFP36_T	CYB561D1_M	0.000689091	0.0881383
TXNIP_T	ABHD4_M	0.000692673	0.0881383
PRDM1_T	RHOH_M	0.000709848	0.0881383
TAGAP_T	SLC1A3_M	0.000717679	0.0881383
PMAIP1_T	TSC22D3_M	0.000765834	0.0881383
ZFP36L1_T	SLC1A3_M	0.000768647	0.0881383
NFKBIA_T	ZNF653_M	0.000776407	0.0881383
TSC22D3_T	TSC22D3_M	0.000782155	0.0881383
IGKC_T	CLEC2D_M	0.000784687	0.0881383
NFKBIA_T	MIR4458HG_M	0.000786465	0.0881383
NFKBIA_T	SLC2A4RG_M	0.000802034	0.0881383
IL6ST_T	SAP30_M	0.000843301	0.0881383
CEMIP2_T	TSC22D3_M	0.000850241	0.0881383
NFKBIA_T	ABHD4_M	0.000886265	0.0881383
RGS1_T	RHOH_M	0.000888843	0.0881383
TAGAP_T	FAAP100_M	0.000929442	0.0881383
RGS1_T	CD40_M	0.000957254	0.0881383
TXNIP_T	TLR2_M	0.000961059	0.0881383
CEMIP2_T	TLR2_M	0.000963798	0.0881383
TAGAP_T	TSC22D3_M	0.000981662	0.0881383
TXNIP_T	CLEC2D_M	0.000990702	0.0881383
CTLA4_T	SLC30A5_M	0.000998103	0.0881383
TSC22D3_T	IBTK_M	0.00100372	0.0881383
NFKBIA_T	RHOB_M	0.00102751	0.0881383
AL359834.1_T	FAAP100_M	0.0011043	0.0881383
ERN1_T	EPHB2_M	0.00112672	0.0881383
SLA_T	TRIM66_M	0.00112825	0.0881383
ZFP36_T	GZF1_M	0.00113175	0.0881383
TSC22D3_T	TRIM66_M	0.00114435	0.0881383
TAGAP_T	GPR183_M	0.00114542	0.0881383
IKZF4_T	GPR183_M	0.00114646	0.0881383
TXNIP_T	TSC22D3_M	0.00115456	0.0881383
TXNIP_T	CCDC57_M	0.0011993	0.0881383
IGKC_T	EPHB2_M	0.00121129	0.0881383
AC004817.3_T	GPR183_M	0.00122236	0.0881383
ZFP36_T	SLC30A5_M	0.00123922	0.0881383
PRDM1_T	CYB561D1_M	0.00124129	0.0881383
TGIF1_T	PER1_M	0.00124731	0.0881383
SLA_T	RNF144B_M	0.00125216	0.0881383
TNFSF14_T	KLF13_M	0.00125633	0.0881383
ZFP36_T	EPHB2_M	0.00127238	0.0881383
TXNIP_T	SLC2A4RG_M	0.00139085	0.0881383
NFKBIA_T	TRIM66_M	0.0014019	0.0881383
TGIF1_T	EPHB2_M	0.00141029	0.0881383
ZFP36_T	CCDC57_M	0.00143322	0.0881383
TNFSF14_T	RNF144B_M	0.00143909	0.0881383
ERN1_T	GZF1_M	0.00145669	0.0881383
CCNH_T	CYB561D1_M	0.00146775	0.0881383
TAGAP_T	SAP30_M	0.0014805	0.0881383
PMAIP1_T	KCTD5_M	0.00151231	0.0881383
ZFP36_T	SLC2A4RG_M	0.00151236	0.0881383
PRDM1_T	SLC30A5_M	0.00158833	0.0881383
ZFP36_T	SLC1A3_M	0.00160546	0.0881383
LINC02273_T	NFE2L1_M	0.00161325	0.0881383
TXNIP_T	ZMYM1_M	0.00163773	0.0881383
CH25H_T	SLC2A4RG_M	0.00164183	0.0881383
CEMIP2_T	FAAP100_M	0.00165971	0.0881383
CH25H_T	FAAP100_M	0.00166293	0.0881383
TGIF1_T	SLC30A5_M	0.00166589	0.0881383
ERN1_T	RNF144B_M	0.00167979	0.0881383
TXNIP_T	AC084871.2_M	0.00168443	0.0881383
ZFP36L1_T	SLC30A5_M	0.00169204	0.0881383
TSC22D3_T	FAAP100_M	0.00170748	0.0881383
TAGAP_T	SLC30A5_M	0.00173051	0.0881383
ZFP36_T	CLEC2D_M	0.00175808	0.0881383
RGS16_T	TRIM66_M	0.0017594	0.0881383
SLA_T	AC084871.2_M	0.00176697	0.0881383
IKZF4_T	ABCF1_M	0.00176702	0.0881383
CH25H_T	AC084871.2_M	0.00177728	0.0881383
IGKC_T	DUSP6_M	0.00183955	0.0881383
IKZF4_T	NDE1_M	0.00184764	0.0881383
OGFRL1_T	AC084871.2_M	0.00187446	0.0881383
AL359834.1_T	EPHB2_M	0.00191825	0.0881383
JUNB_T	SLC1A3_M	0.00192669	0.0881383
NFKBIA_T	HIPK2_M	0.00192979	0.0881383
OGFRL1_T	TSC22D3_M	0.00196724	0.0881383
TXNIP_T	CYB561D1_M	0.00199127	0.0881383
OGFRL1_T	CYB561D1_M	0.00202261	0.0881383
ERN1_T	SLC1A3_M	0.00202568	0.0881383
CSF2_T	PER1_M	0.00204269	0.0881383
SLA_T	TSC22D3_M	0.00205086	0.0881383
CH25H_T	SAP30_M	0.00207755	0.0881383
TXNIP_T	SAP30_M	0.00209179	0.0881383
OGFRL1_T	SAP30_M	0.00209453	0.0881383
PMAIP1_T	FAAP100_M	0.00210384	0.0881383
NFKBIA_T	ZBED6_M	0.00210464	0.0881383
NFKBIA_T	FAAP100_M	0.0021073	0.0881383
IL6ST_T	AC084871.2_M	0.00212123	0.0881383
TNF_T	HCAR3_M	0.00213022	0.0881383
ZFP36_T	ABHD4_M	0.00213808	0.0881383
AC004687.1_T	CYB561D1_M	0.00214374	0.0881383
ZFP36_T	ZMYM1_M	0.00214841	0.0881383
TNFSF14_T	GZF1_M	0.00215628	0.0881383
ERN1_T	MT2A_M	0.00218571	0.0881383
TAGAP_T	CLEC2D_M	0.00221164	0.0881383
ZFP36_T	GPR183_M	0.00222807	0.0881383
TAGAP_T	KCTD5_M	0.0023015	0.0881383
PELI1_T	HCAR3_M	0.00231062	0.0881383
NFKBIA_T	RNF144B_M	0.00231746	0.0881383
NR4A2_T	TMX2_M	0.00232389	0.0881383
OGFRL1_T	SLC2A4RG_M	0.0023289	0.0881383
NFKBIA_T	PRKCA_M	0.00234357	0.0881383
CH25H_T	IBTK_M	0.00235667	0.0881383
TSC22D3_T	ZMYM1_M	0.00236964	0.0881383
ZFP36L1_T	FAAP100_M	0.00237054	0.0881383
AL359834.1_T	RNF144B_M	0.00239144	0.0881383
IL6ST_T	TLR2_M	0.00240757	0.0881383
SLA_T	ZNF653_M	0.00243163	0.0881383
NFKBIA_T	EPHB2_M	0.00244901	0.0881383
CEMIP2_T	AC084871.2_M	0.00245677	0.0881383
ZFP36_T	TRIM66_M	0.00247848	0.0881383
TAGAP_T	CCDC57_M	0.00247866	0.0881383
JUNB_T	ZBTB7B_M	0.00253435	0.0881383
ERN1_T	IBTK_M	0.00254201	0.0881383
NFKBIA_T	ZMYM1_M	0.00254487	0.0881383
ZFP36L1_T	RHOH_M	0.00258599	0.0881383
NFKBIA_T	ZNF823_M	0.0026175	0.0881383
AL359834.1_T	ABCF1_M	0.00262452	0.0881383
IER2_T	IBTK_M	0.00265981	0.0881383
OGFRL1_T	ABHD4_M	0.00266577	0.0881383
IKZF4_T	SLC30A5_M	0.00266659	0.0881383
IKZF4_T	PER1_M	0.00267709	0.0881383
CH25H_T	CLEC2D_M	0.002695	0.0881383
ERN1_T	GPR183_M	0.0027093	0.0881383
ZFP36_T	SNX16_M	0.00272766	0.0881383
NFKBIA_T	CYB561D1_M	0.00275406	0.0881383
TSC22D3_T	CLEC2D_M	0.00275863	0.0881383
PELI1_T	TRIM66_M	0.00275918	0.0881383
SLA_T	SLC2A4RG_M	0.00276823	0.0881383
CTLA4_T	ZBTB7B_M	0.00277746	0.0881383
TSC22D3_T	CCDC57_M	0.0028211	0.0881383
ZFP36_T	IBTK_M	0.00282844	0.0881383
TAGAP_T	RNF144B_M	0.00284079	0.0881383
ZFP36L1_T	GPR183_M	0.00285267	0.0881383
TGIF1_T	RHOH_M	0.00285409	0.0881383
ZFP36_T	NDE1_M	0.00287015	0.0881383
GABPB1.AS1_T	KCTD5_M	0.00287317	0.0881383
TXNIP_T	IBTK_M	0.00287723	0.0881383
RGS1_T	RNF144B_M	0.00289094	0.0881383
TNFRSF10D_T	HCAR3_M	0.00293655	0.0881383
TXNIP_T	ABCF1_M	0.00294085	0.0881383
PRDM1_T	ATP5F1E_M	0.00294448	0.0881383
PMAIP1_T	CCDC57_M	0.00295218	0.0881383
CEMIP2_T	GPR183_M	0.00296672	0.0881383
CSF2_T	HCAR3_M	0.00299828	0.0881383
CH25H_T	CYB561D1_M	0.00300802	0.0881383
SLA_T	ZNF823_M	0.00301373	0.0881383
LINC01943_T	MT2A_M	0.00302373	0.0881383
ZFP36L1_T	SLC2A4RG_M	0.00305784	0.0881383
AC004687.1_T	RHOH_M	0.00312183	0.0881383
TNFSF14_T	PRPF3_M	0.00312441	0.0881383
IER2_T	ATP10D_M	0.00313758	0.0881383
CH25H_T	ZMYM1_M	0.00313964	0.0881383
TXNIP_T	ZNF653_M	0.00315783	0.0881383
NFKBIA_T	GPR183_M	0.00317598	0.0881383
ZFP36_T	KCTD5_M	0.00317642	0.0881383

## Sheet: CD8EX_B
gene_T	gene_cell	p_value_iv	q_value_iv
ATF3_T	HSPA1A_B	0.000244643	0.140472
ZFP36L1_T	SESN1_B	0.000263839	0.140472
ATF3_T	DNAJB1_B	0.000330815	0.140472
DNAJB1_T	DNAJB1_B	0.00034071	0.140472
MARCH9_T	ACSM3_B	0.000480692	0.140472
CH25H_T	RASL11A_B	0.000483977	0.140472
FASLG_T	SESN1_B	0.000666237	0.140472
PRDM1_T	SESN1_B	0.000686267	0.140472
ZFP36L1_T	CEMIP2_B	0.000884723	0.140472
MT1E_T	CEMIP2_B	0.00105871	0.140472
IER5L_T	CR2_B	0.00111431	0.140472
FASLG_T	TNFRSF10D_B	0.00117279	0.140472
IRF4_T	CENPM_B	0.0012285	0.140472
CXCR4_T	SESN1_B	0.00132479	0.140472
TSC22D3_T	CENPM_B	0.00139885	0.140472
IRF4_T	TNFRSF10D_B	0.00150949	0.140472
TSC22D3_T	SESN1_B	0.0016049	0.140472
TSC22D3_T	HSPA1A_B	0.00168514	0.140472
DUSP1_T	DNAJB1_B	0.00170363	0.140472
ZFP36L1_T	CR2_B	0.00177945	0.140472
TXNIP_T	TNFRSF10D_B	0.0017819	0.140472
BCL2L11_T	CENPM_B	0.00184074	0.140472
PRDM1_T	CENPM_B	0.00184825	0.140472
NR4A2_T	CR2_B	0.00187371	0.140472
NFKBIA_T	SESN1_B	0.00207946	0.140472
PRDM1_T	HSPA1A_B	0.00208873	0.140472
TXNIP_T	SESN1_B	0.0022343	0.140472
ARID5B_T	SESN1_B	0.00234561	0.140472
CH25H_T	SESN1_B	0.00238997	0.140472
DTHD1_T	CEMIP2_B	0.00244686	0.140472
HSPA1B_T	HSPA1A_B	0.00250307	0.140472
NR4A2_T	SESN1_B	0.00255307	0.140472
PMAIP1_T	LINC02076_B	0.00255768	0.140472
CXCR4_T	TNFRSF10D_B	0.00256565	0.140472
ARID5B_T	CENPM_B	0.00258001	0.140472
NFKBIA_T	TNFRSF10D_B	0.00259666	0.140472
IL6ST_T	CENPM_B	0.00268844	0.140472
CXCR4_T	CENPM_B	0.00276259	0.140472
ZFP36L1_T	CD9_B	0.00282573	0.140472
HSPA1B_T	DNAJB1_B	0.0028922	0.140472
CXCR4_T	CAVIN1_B	0.00291289	0.140472
NR4A2_T	CEMIP2_B	0.00291397	0.140472
NFKBIA_T	PTGER4_B	0.00293813	0.140472
BTG2_T	CEMIP2_B	0.00294037	0.140472
ERN1_T	CENPM_B	0.00294272	0.140472
TSC22D3_T	DNAJB1_B	0.00295847	0.140472
NFKBIA_T	ULK4_B	0.00296615	0.140472
PRDM1_T	PTGER4_B	0.00300342	0.140472
PRDM1_T	ZBTB10_B	0.00302539	0.140472
NFKBIA_T	CNR1_B	0.00304069	0.140472
RASGEF1B_T	PTGER4_B	0.00313291	0.140472
ARID5B_T	ZBTB10_B	0.00313469	0.140472
CH25H_T	DNAJB1_B	0.0031596	0.140472
CXCR4_T	PTGER4_B	0.0031696	0.140472
ERN1_T	HAPLN3_B	0.00322099	0.140472
NR4A2_T	CNR1_B	0.00323846	0.140472
IER5L_T	SESN1_B	0.00324032	0.140472
PRDM1_T	HIST1H2AL_B	0.0032524	0.140472
PRDM1_T	CEMIP2_B	0.00325834	0.140472
FASLG_T	CENPM_B	0.00328265	0.140472
TSC22D3_T	PTGER4_B	0.00339687	0.140472
CH25H_T	LINC02076_B	0.00348133	0.140472
IRF4_T	SESN1_B	0.00358546	0.140472
ZFP36L1_T	TNFRSF10D_B	0.00361969	0.140472
CH25H_T	HSPA1A_B	0.00367613	0.140472
BCL2L11_T	SESN1_B	0.00369573	0.140472
CH25H_T	CEMIP2_B	0.00380041	0.140472
NFKBIA_T	ZBTB10_B	0.00395101	0.140472
NR4A2_T	AMN1_B	0.00413818	0.140472
PELI1_T	ACSM3_B	0.00419166	0.140472
TSC22D3_T	TNFRSF10D_B	0.00422356	0.140472
MT1E_T	CD9_B	0.00425481	0.140472
NFKBIA_T	HIST1H2AL_B	0.00433877	0.140472
ZFP36L1_T	RGCC_B	0.00438925	0.140472
SGK1_T	ALPK2_B	0.00439688	0.140472
IRF4_T	CEMIP2_B	0.00457104	0.140472
CYTOR_T	CENPM_B	0.00463223	0.140472
PRDM1_T	DNAJB1_B	0.00463592	0.140472
FASLG_T	ZBTB10_B	0.00463872	0.140472
CH25H_T	HAPLN3_B	0.00465995	0.140472
DUSP1_T	ALPK2_B	0.00473188	0.140472
CXCR4_T	CEMIP2_B	0.0047785	0.140472
ARID5B_T	CEMIP2_B	0.00477962	0.140472
HSPA1A_T	HSPA1A_B	0.00480838	0.140472
FASLG_T	HIST1H2AL_B	0.00493738	0.140472
ARID5B_T	MYC_B	0.00509135	0.140472
TXNIP_T	ULK4_B	0.00511093	0.140472
IRF4_T	HSPA1A_B	0.00513543	0.140472
ATF3_T	ALPK2_B	0.00514567	0.140472
FASLG_T	CEMIP2_B	0.00516162	0.140472
TSC22D3_T	KIF20A_B	0.00516337	0.140472
TSC22D3_T	CEMIP2_B	0.00525434	0.140472
TXNIP_T	CNR1_B	0.00536389	0.140472
IER5L_T	CEMIP2_B	0.00552397	0.140472
TXNIP_T	CEMIP2_B	0.00558288	0.140472
IL6ST_T	KIF20A_B	0.00568767	0.140472
ZFP36L1_T	CENPM_B	0.00586165	0.140472
ATF3_T	CENPM_B	0.00600947	0.140472
CH25H_T	PTGER4_B	0.0060417	0.140472
ZFP36L1_T	HSPA1A_B	0.00607564	0.140472
IL6ST_T	SESN1_B	0.0061441	0.140472
CCNH_T	KIF20A_B	0.00621003	0.140472
CXCR4_T	CR2_B	0.00624812	0.140472
ZFP36L1_T	CNR1_B	0.00625594	0.140472
NFKBIA_T	CEMIP2_B	0.00633608	0.140472
CH25H_T	ACSM3_B	0.00634976	0.140472
CYTOR_T	HIST1H2AL_B	0.00635193	0.140472
IER5L_T	RGCC_B	0.0063951	0.140472
ERN1_T	CEMIP2_B	0.00652335	0.140472
RASGEF1B_T	SESN1_B	0.0065922	0.140472
HSPA1B_T	RASL11A_B	0.0066101	0.140472
ARID5B_T	PTGER4_B	0.00663527	0.140472
ZFP36L1_T	PTGER4_B	0.00665012	0.140472
ERN1_T	ZBTB10_B	0.00666717	0.140472
BCL2L11_T	CR2_B	0.00683175	0.140472
FASLG_T	PTGER4_B	0.00683198	0.140472
FASLG_T	HSPA1A_B	0.00685086	0.140472
ERN1_T	ACSM3_B	0.00687475	0.140472
PRDM1_T	ACSM3_B	0.00688329	0.140472
ATF3_T	KIF20A_B	0.00694979	0.140472
ARID5B_T	CR2_B	0.0069585	0.140472
NFKBIA_T	CENPM_B	0.00695974	0.140472
PMAIP1_T	KIF20A_B	0.00697035	0.140472
MT1E_T	SESN1_B	0.00702205	0.140472
RASGEF1B_T	CEMIP2_B	0.00702445	0.140472
DUSP1_T	KIF20A_B	0.00711674	0.140472
BTG2_T	SESN1_B	0.00716751	0.140472
ERN1_T	RASL11A_B	0.00720107	0.140472
ZFP36L1_T	CAVIN1_B	0.0072869	0.140472
TSC22D3_T	CAVIN1_B	0.0074097	0.140472
ARID5B_T	HSPA1A_B	0.00743283	0.140472
IL6ST_T	SCML1_B	0.00752023	0.140472
IL6ST_T	TNFRSF10D_B	0.00752558	0.140472
PELI1_T	HSPA1A_B	0.00764147	0.140472
TSC22D3_T	CNR1_B	0.00765437	0.140472
HSPA1A_T	DNAJB1_B	0.00766856	0.140472
IRF8_T	SESN1_B	0.00770236	0.140472
TSC22D3_T	HIST1H2AL_B	0.00771965	0.140472
BCL2L11_T	TNFRSF10D_B	0.00774425	0.140472
PRDM1_T	CAVIN1_B	0.00776796	0.140472
DNAJB1_T	HSPA1A_B	0.00777881	0.140472
TNF_T	HAPLN3_B	0.00780526	0.140472
RASGEF1B_T	AMN1_B	0.00798081	0.140472
ARID5B_T	RASL11A_B	0.00811999	0.140472
TXNIP_T	PTGER4_B	0.00817935	0.140472
BCL2L11_T	IGHA1_B	0.00822008	0.140472
ERN1_T	CD200_B	0.00822872	0.140472
PMAIP1_T	CEMIP2_B	0.00828605	0.140472
TXNIP_T	SIGLEC14_B	0.008291	0.140472
IER5L_T	PTGER4_B	0.00835459	0.140472
ERN1_T	HSPA1A_B	0.00841714	0.140472
BCL2L11_T	SCML1_B	0.00844489	0.140472
SYTL3_T	DNAJB1_B	0.0084722	0.140472
ATF3_T	ACSM3_B	0.00854093	0.140472
NR4A2_T	SIGLEC14_B	0.00859676	0.140472
ZFP36L1_T	SIGLEC14_B	0.00859906	0.140472
BTG2_T	CAVIN1_B	0.0086497	0.140472
IRF4_T	PTGER4_B	0.0086917	0.140472
CXCR4_T	CD9_B	0.0087474	0.140472
CH25H_T	CENPM_B	0.00881307	0.140472
ERN1_T	SESN1_B	0.00882973	0.140472
IRF4_T	HIST1H2AL_B	0.00907874	0.140472
ANKRD28_T	SESN1_B	0.00923684	0.140472
BCL2L11_T	PTGER4_B	0.0093557	0.140472
TNF_T	CEMIP2_B	0.00939438	0.140472
CH25H_T	MYC_B	0.00943149	0.140472
PRDM1_T	RASL11A_B	0.00943907	0.140472
IER5L_T	CNR1_B	0.00947379	0.140472
FASLG_T	CNR1_B	0.00950267	0.140472
PRDM1_T	KIF20A_B	0.00950826	0.140472
RASGEF1B_T	CENPM_B	0.00955809	0.140472
IRF4_T	CAVIN1_B	0.00964611	0.140472
BCL2L11_T	ZBTB10_B	0.00967509	0.140472
NFKBIA_T	AMN1_B	0.00969436	0.140472
BTG2_T	HAPLN3_B	0.00969783	0.140472
CD55_T	TNFRSF10D_B	0.00973955	0.140472
TSC22D3_T	LINC02076_B	0.00987254	0.140472
ERN1_T	HIST1H2AL_B	0.00988262	0.140472
TXNIP_T	ZBTB10_B	0.00994144	0.140472
IER5L_T	CD9_B	0.00998436	0.140472
IRF4_T	CNR1_B	0.0100618	0.140472
BCL2L11_T	HIST1H2AL_B	0.0101043	0.140472
CYTOR_T	SESN1_B	0.0101609	0.140472
IRF4_T	AMN1_B	0.0102591	0.140472
DTHD1_T	CD9_B	0.010266	0.140472
PELI1_T	KIF20A_B	0.0102789	0.140472
IER2_T	CEMIP2_B	0.0103035	0.140472
DUSP1_T	LINC02076_B	0.0104369	0.140472
IL6ST_T	ZBTB10_B	0.0104389	0.140472
DTHD1_T	SESN1_B	0.0105702	0.140472
PRDM1_T	CNR1_B	0.0106253	0.140472
TXNIP_T	CR2_B	0.010702	0.140472
IL6ST_T	CEMIP2_B	0.0107326	0.140472
NR4A2_T	HIST1H2AL_B	0.0107438	0.140472
ANKRD28_T	TNFRSF10D_B	0.0108083	0.140472
IRF8_T	RASL11A_B	0.0109001	0.140472
TXNIP_T	AMN1_B	0.0110291	0.140472
IL6ST_T	HSPA1A_B	0.011069	0.140472
BCL2L11_T	CEMIP2_B	0.0111175	0.140472

## Sheet: CD8EX_DC
gene_T	gene_cell	p_value_iv	q_value_iv
FASLG_T	AREG_M	1.01831e-06	0.00520558
NFKBIA_T	GRASP_M	4.69967e-06	0.00824461
NFKBIA_T	AREG_M	6.1648e-06	0.00824461
PRDM1_T	GRASP_M	6.45118e-06	0.00824461
FASLG_T	GRASP_M	2.17332e-05	0.02222
TSC22D3_T	AREG_M	5.55046e-05	0.0314009
FASLG_T	ZFP36L2_M	6.14988e-05	0.0314009
PRDM1_T	GPR183_M	6.21524e-05	0.0314009
ANKRD28_T	TSC22D3_M	6.27693e-05	0.0314009
FASLG_T	TSC22D3_M	6.65491e-05	0.0314009
FASLG_T	NEAT1_M	6.92211e-05	0.0314009
TSC22D3_T	TSC22D3_M	7.3711e-05	0.0314009
PRDM1_T	DDIT4_M	8.56857e-05	0.0336942
ANKRD28_T	AREG_M	0.000116306	0.041923
PRDM1_T	ZNF160_M	0.000128814	0.041923
PRDM1_T	ZFP36L2_M	0.000133255	0.041923
FASLG_T	IP6K2_M	0.000139415	0.041923
TSC22D3_T	GRASP_M	0.000150462	0.0427311
PRDM1_T	PPP2R5C_M	0.000163566	0.0440079
NFKBIA_T	GPR183_M	0.00018795	0.04804
CH25H_T	HSPA1A_M	0.000207337	0.0504717
FASLG_T	CXCR4_M	0.000279133	0.055704
PRDM1_T	GAB1_M	0.000284179	0.055704
TXNIP_T	ZFP36L2_M	0.000291476	0.055704
PELI1_T	BCL2L11_M	0.000293984	0.055704
CXCR4_T	TNFSF12_M	0.000298131	0.055704
PRDM1_T	AREG_M	0.000304509	0.055704
PRDM1_T	ANKRD53_M	0.000339539	0.055704
IRF4_T	AREG_M	0.000343695	0.055704
FASLG_T	KLF9_M	0.000348113	0.055704
FASLG_T	PER1_M	0.000361157	0.055704
PRDM1_T	HERPUD1_M	0.000365026	0.055704
NFKBIA_T	ZFP36L2_M	0.000376513	0.055704
PRDM1_T	CXCR4_M	0.000377067	0.055704
CXCR4_T	ARRDC4_M	0.000392993	0.055704
ANKRD28_T	NEAT1_M	0.000412101	0.055704
PRDM1_T	TSC22D3_M	0.000442318	0.055704
TSC22D3_T	RNF125_M	0.000457241	0.055704
IRF4_T	RGP1_M	0.000463695	0.055704
NFKBIA_T	CXCR4_M	0.000468714	0.055704
NFKBIA_T	PSMD11_M	0.000487221	0.055704
FASLG_T	TMEM68_M	0.000497428	0.055704
TSC22D3_T	ZFP36L2_M	0.000498862	0.055704
CCNH_T	TBL1X_M	0.000502371	0.055704
TSC22D3_T	IP6K2_M	0.000504787	0.055704
ANKRD28_T	GRASP_M	0.0005073	0.055704
PRDM1_T	BCL2L11_M	0.000512145	0.055704
BCL2L11_T	BBC3_M	0.000529611	0.0564036
PELI1_T	ANKRD53_M	0.000566428	0.0567787
ANKRD28_T	N4BP1_M	0.00057031	0.0567787
CXCR4_T	TSC22D3_M	0.000575686	0.0567787
TSC22D3_T	BBC3_M	0.000579428	0.0567787
SLA_T	CLN8_M	0.000588668	0.0567787
PELI1_T	GRASP_M	0.000635087	0.0577596
FASLG_T	PSMD11_M	0.000641928	0.0577596
CH25H_T	CLN8_M	0.000672096	0.0577596
FASLG_T	GPR183_M	0.000675752	0.0577596
NR4A2_T	FAM168B_M	0.000700989	0.0577596
ZFP36L1_T	BBC3_M	0.000711538	0.0577596
PRDM1_T	IP6K2_M	0.000712172	0.0577596
PRDM1_T	NEAT1_M	0.000728236	0.0577596
TSC22D3_T	DDIT4_M	0.000729844	0.0577596
CXCR4_T	MOAP1_M	0.000738113	0.0577596
ZFP36L1_T	TSC22D3_M	0.000745511	0.0577596
CCNH_T	C6orf89_M	0.000754082	0.0577596
NFKBIA_T	TMEM68_M	0.000758487	0.0577596
NFKBIA_T	IP6K2_M	0.000758761	0.0577596
PRDM1_T	SMIM3_M	0.000781464	0.0577596
TSC22D3_T	GPR183_M	0.000781475	0.0577596
SLA_T	DDIT4_M	0.000827104	0.0577596
IL6ST_T	SLAMF7_M	0.0008309	0.0577596
TSC22D3_T	GAB1_M	0.00084273	0.0577596
PRDM1_T	CLN8_M	0.000858944	0.0577596
PRDM1_T	PSMD11_M	0.000864572	0.0577596
FASLG_T	RNF144B_M	0.000865116	0.0577596
FASLG_T	ZNF160_M	0.00087009	0.0577596
NFKBIA_T	RGP1_M	0.000870881	0.0577596
FASLG_T	PPP2R5C_M	0.000885921	0.0577596
CH25H_T	DNAJB4_M	0.000911772	0.0577596
PRDM1_T	PICK1_M	0.000912446	0.0577596
SLA_T	GAB1_M	0.000926065	0.0577596
CH25H_T	DDIT4_M	0.000926504	0.0577596
FASLG_T	DDIT4_M	0.000957739	0.0589875
TSC22D3_T	CXCR4_M	0.00100219	0.0604887
IL6ST_T	FKBP5_M	0.00100894	0.0604887
ERN1_T	DDIT4_M	0.00108255	0.0604887
PRDM1_T	BBC3_M	0.00108335	0.0604887
TSC22D3_T	NEAT1_M	0.00110259	0.0604887
ZFP36L1_T	ARRDC4_M	0.00110314	0.0604887
FASLG_T	RNF125_M	0.00112066	0.0604887
TSC22D3_T	KLF9_M	0.00112492	0.0604887
PELI1_T	TBL1X_M	0.00112737	0.0604887
NFKBIA_T	PER1_M	0.00112743	0.0604887
FASLG_T	GAB1_M	0.0011303	0.0604887
CXCR4_T	ZNF408_M	0.00113451	0.0604887
FASLG_T	BCL2L11_M	0.00114384	0.0604887
IRF4_T	TSC22D3_M	0.00114777	0.0604887
NFKBIA_T	DDIT4_M	0.00116768	0.0609097
FASLG_T	HERPUD1_M	0.00119555	0.061734
PRDM1_T	POM121C_M	0.00126009	0.062042
PELI1_T	SOCS1_M	0.00126396	0.062042
IRF4_T	TMEM68_M	0.00126975	0.062042
ERN1_T	HELZ_M	0.00129228	0.062042
TXNIP_T	RNF144B_M	0.00130754	0.062042
ZFP36L1_T	ZFP36L2_M	0.00130791	0.062042
FASLG_T	N4BP1_M	0.00131857	0.062042
TSC22D3_T	PSMD11_M	0.00132142	0.062042
ZFP36L1_T	GAB1_M	0.00132865	0.062042
CCNH_T	DDIT4_M	0.00132894	0.062042
TSC22D3_T	PPP2R5C_M	0.00133502	0.062042
PELI1_T	CLN8_M	0.00136564	0.0622904
PELI1_T	CDK5R1_M	0.00138472	0.0622904
ANKRD28_T	ZFP36L2_M	0.00140055	0.0622904
PRDM1_T	HELZ_M	0.0014162	0.0622904
PELI1_T	DNAJB4_M	0.001422	0.0622904
IRF4_T	SLAMF7_M	0.00142631	0.0622904
PELI1_T	ZNF160_M	0.00145496	0.0622904
NFKBIA_T	TNFSF12_M	0.00145556	0.0622904
TSC22D3_T	HERPUD1_M	0.00146804	0.0622904
TXNIP_T	KLF9_M	0.00148355	0.0622904
TSC22D3_T	RNF144B_M	0.00148502	0.0622904
TXNIP_T	GAB1_M	0.00148659	0.0622904
PRDM1_T	CDK5R1_M	0.00152158	0.0632384
CXCR4_T	HERPUD1_M	0.00154264	0.063459
CCNH_T	DNAJB4_M	0.00155172	0.063459
CCNH_T	CLN8_M	0.00156881	0.0636489
TSC22D3_T	PICK1_M	0.00158778	0.0637907
ANKRD28_T	BBC3_M	0.00162876	0.0637907
ANKRD28_T	LCK_M	0.00163089	0.0637907
TSC22D3_T	SLAMF7_M	0.00163187	0.0637907
IL6ST_T	TSC22D3_M	0.0016347	0.0637907
NFKBIA_T	TSC22D3_M	0.00168514	0.0652609
BCL2L11_T	KLF9_M	0.0017054	0.0653039
PRDM1_T	TMEM68_M	0.0017118	0.0653039
IER5L_T	TNFSF12_M	0.00175528	0.0658064
BCL2L11_T	S100A4_M	0.00176038	0.0658064
NFKBIA_T	POM121C_M	0.00176359	0.0658064
PELI1_T	GPR183_M	0.00179423	0.0664644
PRDM1_T	MADD_M	0.00180765	0.06648
CXCR4_T	PPP2R5C_M	0.00183448	0.0669847
PRDM1_T	HS3ST3B1_M	0.00185574	0.0672804
PELI1_T	GAB1_M	0.0018867	0.0679212
PELI1_T	DDIT4_M	0.00195768	0.0696349
FASLG_T	BBC3_M	0.0019725	0.0696349
ERN1_T	DNAJB4_M	0.00197517	0.0696349
ZFP36L1_T	TNFSF12_M	0.00202985	0.0704542
NFKBIA_T	HELZ_M	0.00204887	0.0704542
CCNH_T	BBC3_M	0.00205822	0.0704542
ANKRD28_T	KLF9_M	0.00208612	0.0704542
ZFP36L1_T	MLEC_M	0.00211289	0.0704542
CXCR4_T	ZFP36L2_M	0.00211546	0.0704542
ERN1_T	CLN8_M	0.0021242	0.0704542
TSC22D3_T	BCL2L11_M	0.0021563	0.0704542
BCL2L11_T	MAP3K1_M	0.00215881	0.0704542
NFKBIA_T	BBC3_M	0.00217197	0.0704542
ANKRD28_T	CXCR4_M	0.00217426	0.0704542
FASLG_T	FAM110A_M	0.00218894	0.0704542
CXCR4_T	KLF9_M	0.00219268	0.0704542
CH25H_T	CXCR3_M	0.00219992	0.0704542
ANKRD28_T	RNF144B_M	0.00220514	0.0704542
ZFP36L1_T	PTPN9_M	0.0022794	0.0723746
ZFP36L1_T	RNF144B_M	0.0023074	0.0728112
IL6ST_T	BBC3_M	0.00233203	0.0729702
ZFP36L1_T	C6orf89_M	0.00234451	0.0729702
TXNIP_T	IP6K2_M	0.00237946	0.0729702
CCNH_T	HELZ_M	0.00238668	0.0729702
TXNIP_T	AREG_M	0.00239956	0.0729702
PRDM1_T	C6orf89_M	0.00241786	0.0729702
BCL2L11_T	HELZ_M	0.00242537	0.0729702
ERN1_T	TBL1X_M	0.00242663	0.0729702
TSC22D3_T	C6orf89_M	0.00247858	0.0734061
FASLG_T	POM121C_M	0.00248601	0.0734061
TSC22D3_T	ZNF160_M	0.00252733	0.0734061
ZFP36L1_T	FAM168B_M	0.0025282	0.0734061
TXNIP_T	FAM168B_M	0.00253282	0.0734061
CCNH_T	HS3ST3B1_M	0.00255905	0.0734061
FASLG_T	C6orf89_M	0.00256072	0.0734061
IER2_T	FAM168B_M	0.00256598	0.0734061
TXNIP_T	FKBP5_M	0.00257729	0.0734061
PELI1_T	SMIM3_M	0.00259979	0.0734061
BCL2L11_T	RNF144B_M	0.00260289	0.0734061
NFKBIA_T	KLF9_M	0.00263396	0.0734061
CXCR4_T	TAF8_M	0.00263816	0.0734061
ANKRD28_T	PPP2R5C_M	0.00265466	0.0734061
ZFP36L1_T	HERPUD1_M	0.00267448	0.0734061
IL6ST_T	GAB1_M	0.00268669	0.0734061
CXCR4_T	RICTOR_M	0.00271542	0.0734061
ANKRD28_T	RNF125_M	0.00271891	0.0734061
IL6ST_T	MOAP1_M	0.00276709	0.0734061
PRDM1_T	RNF125_M	0.002772	0.0734061
FASLG_T	RGP1_M	0.00277313	0.0734061
PRDM1_T	FAM168B_M	0.00279731	0.0734061
CCNH_T	IP6K2_M	0.0028024	0.0734061
TSC22D3_T	POM121C_M	0.00285505	0.0734061
FASLG_T	HELZ_M	0.00287947	0.0734061
ANKRD28_T	GAB1_M	0.00288135	0.0734061
ANKRD28_T	RGP1_M	0.00289373	0.0734061
ERN1_T	MADD_M	0.00291257	0.0734061
PRDM1_T	SOCS1_M	0.00291953	0.0734061

[truncated: 5 more sheets: CD8EX_Endo, CD8EX_Fibro, CD8EX_M1, CD8EX_M2, CD8EX_Mono]
