# Supplementary material for: Causal modeling reveals cell–cell communication dynamics in the tumor microenvironment during anti-PD-1 therapy in breast cancer patients
Source: Brief Bioinform. 2026 Apr 19;27(2):bbag139. doi: 10.1093/bib/bbag139 (PMC13092271; doi:10.1093/bib/bbag139)
Supplement: Supplementary_material_bbag139 [file supplementary_material_bbag139.zip › S2_CIT_results_CD4EX_CCCN_GEM.xlsx]

## Sheet: Sheet1
CD4EX_GEM	Non-T_GEM	CellType_recieve	Ligand	Receptor	GEM1_elements	GEM2_elements	Num_genes_GEM1	Num_genes_GEM2	GEM1vsGEM2_corr(mean)	GEM1_residualvsGEM2_residual_corr(mean)	average_significance
CD4EX_1	M1_1	M1	FASLG	FAS	['ARID5B_T', 'CCNH_T', 'CD83_T', 'GADD45G_T', 'IER2_T', 'IKZF4_T', 'KLF10_T', 'RGS16_T', 'TNFSF14_T']	['FAM214A_M', 'MCL1_M', 'SASH1_M', 'TSC22D1_M']	9	4	0.617109	0.251355	0.37902
CD4EX_2	M1_2	M1	LTA	TNFRSF1A	['CBLB_T', 'CD83_T', 'CEMIP2_T', 'ERN1_T', 'GADD45G_T', 'ID3_T', 'IER2_T', 'LTA_T', 'PRDM1_T', 'RGS1_T', 'SYTL3_T', 'TNFSF14_T']	['B3GNT2_M', 'BCL7B_M', 'CH25H_M', 'CYB561D1_M', 'CYTIP_M', 'EHD4_M', 'IQCG_M', 'KCTD7_M', 'NEU3_M', 'PER1_M', 'RPP14_M', 'SH3BGR_M', 'SLC25A44_M', 'TRIM47_M', 'TSC22D3_M', 'VASH1_M']	12	16	0.621941	0.194008	0.510055
CD4EX_3	M1_3	M1	TGFB3	TGFBR1/TGFBR2/TGFBR3	['BTG2_T', 'ERN1_T', 'IER2_T', 'JUNB_T', 'KLF10_T', 'LINC02076_T', 'NFKBIA_T', 'NPC1_T', 'NR4A2_T', 'PAQR6_T', 'PNMA5_T', 'PRDM1_T', 'SOCS3_T', 'TAGAP_T', 'TNFAIP3_T', 'TNFRSF10D_T', 'TNF_T', 'TSC22D3_T']	['AP3S2_M', 'GPR162_M', 'GPR183_M', 'IQCG_M', 'KCTD7_M', 'KLF9_M', 'LINC02265_M', 'MAFG_M', 'MTERF2_M', 'SH3BGR_M', 'SLC25A44_M', 'SMS_M', 'TRIM47_M', 'TSC22D1_M', 'ZBTB39_M', 'ZNF510_M']	18	16	0.585307	0.218814	0.451445
CD4EX_4	M1_4	M1	TNF	LTBR	['BTG2_T', 'IER5L_T', 'JUN_T', 'NFKBIA_T', 'NR4A2_T', 'PAQR6_T', 'PNMA5_T', 'TAGAP_T', 'TNF_T', 'ZFP36L1_T']	['AKIRIN1_M', 'C6orf62_M', 'DTWD1_M', 'GPR162_M', 'GPR183_M', 'HADHA_M', 'IQCG_M', 'PPP4R3B_M', 'SASH1_M', 'TSC22D1_M', 'TSPAN14_M', 'VEZF1_M', 'ZBTB39_M']	10	13	0.618285	0.243559	0.395211
CD4EX_5	M1_5	M1	TNF	TNFRSF1A	['ARID5B_T', 'BCL6_T', 'BTG2_T', 'CCNH_T', 'CD83_T', 'CH25H_T', 'CRYBG1_T', 'CSF2_T', 'EGR1_T', 'ERN1_T', 'FAM13A_T', 'IER2_T', 'IER5L_T', 'IRF1_T', 'IRF4_T', 'JUNB_T', 'JUN_T', 'KLF10_T', 'LINC02076_T', 'NEAT1_T', 'NFKBIA_T', 'NPC1_T', 'NR4A2_T', 'PAQR6_T', 'PELI1_T', 'PMAIP1_T', 'PNMA5_T', 'PRDM1_T', 'RGS16_T', 'SLA_T', 'SOCS3_T', 'TAGAP_T', 'TNFAIP3_T', 'TNFRSF10D_T', 'TNF_T', 'TSC22D3_T', 'TS…	['AGAP4_M', 'AKIRIN1_M', 'ALOX15B_M', 'AP3S2_M', 'ARMC1_M', 'BCL7B_M', 'BRD3OS_M', 'C6orf62_M', 'CA11_M', 'CH25H_M', 'CRK_M', 'CUL5_M', 'CYTIP_M', 'DTWD1_M', 'EI24_M', 'FAM214A_M', 'FAM72A_M', 'GPR162_M', 'GPR183_M', 'HADHA_M', 'IQCG_M', 'IRAK3_M', 'IRS2_M', 'KCTD7_M', 'KLF9_M', 'KRIT1_M', 'LINC02265_M', 'MAFG_M', 'MAP3K8_M', 'MGAT4B_M', 'MSANTD2_M', 'NEU3_M', 'NUDT16_M', 'PER1_M', 'PPP4R3B_M', '…	39	60	0.627812	0.188027	0.523794
CD4EX_6	M1_6	M1	TNF	TNFRSF1B	['BTG2_T', 'CSF2_T', 'IER2_T', 'IER5L_T', 'JUNB_T', 'NFKBIA_T', 'NR4A2_T', 'SOCS3_T', 'TNF_T', 'ZFP36L1_T']	['AKIRIN1_M', 'BRD3OS_M', 'CBX6_M', 'GPR162_M', 'IQCG_M', 'LINC02265_M', 'MSANTD2_M', 'RASL10A_M', 'RBM18_M', 'SSFA2_M', 'USP40_M', 'ZBTB39_M', 'ZFP36L1_M']	10	13	0.649749	0.227316	0.439298
CD4EX_7	M1_7	M1	TNFSF14	LTBR	['ARID5B_T', 'CBLB_T', 'CCNH_T', 'CEMIP2_T', 'CH25H_T', 'ERN1_T', 'GADD45G_T', 'ID3_T', 'IKZF4_T', 'IRF1_T', 'IRF4_T', 'LTA_T', 'NFKBIA_T', 'NPC1_T', 'PMAIP1_T', 'PRDM1_T', 'RGS16_T', 'RGS1_T', 'SLA_T', 'SYTL3_T', 'TNFAIP3_T', 'TNFSF14_T', 'TSC22D3_T', 'ZFP36_T']	['BCL7B_M', 'CH25H_M', 'CRK_M', 'CYTIP_M', 'FARP1_M', 'FOXP1_M', 'GPR183_M', 'GRASP_M', 'IQCG_M', 'IRS2_M', 'MCL1_M', 'MICU1_M', 'MSANTD2_M', 'NEU3_M', 'PER1_M', 'PSTPIP2_M', 'SASH1_M', 'SLC25A44_M', 'SMIM3_M', 'TRIM47_M', 'TSC22D1_M', 'TSC22D3_M', 'TSPAN14_M', 'ZNF28_M']	24	24	0.613586	0.238949	0.404617
CD4EX_8	M1_8	M1	TNFSF14	TNFRSF14	['CBLB_T', 'CEMIP2_T', 'ID3_T', 'IKZF4_T', 'LTA_T', 'RGS1_T', 'SYTL3_T', 'TNFSF14_T']	['CH25H_M', 'CYB561D1_M', 'CYTIP_M', 'FARP1_M', 'GRASP_M', 'NEU3_M', 'PER1_M', 'SMIM3_M', 'SMS_M', 'TRIM47_M', 'TSC22D3_M', 'ZNF28_M']	8	12	0.624509	0.238462	0.405444
CD4EX_9	M2_1	M2	CSF2	CSF2RA	['CCNH_T', 'CSF2_T', 'IER2_T', 'SLA_T', 'TNF_T', 'TSC22D3_T']	['GAMT_M', 'MRPS27_M', 'PADI2_M', 'USP13_M', 'ZNF180_M']	6	5	0.571005	0.245381	0.354022
CD4EX_10	M2_2	M2	CSF2	CSF2RB	['CSF2_T', 'GEM_T', 'NFKBIA_T', 'PELI1_T', 'SOCS3_T', 'TNF_T', 'TSC22D3_T', 'ZFP36_T']	['GAMT_M', 'MRPS27_M', 'MTG1_M', 'PDE8A_M', 'USP13_M', 'ZNF180_M']	8	6	-0.545434	-0.251498	0.342331
CD4EX_11	M2_3	M2	CSF2	CSF1R	['CCNH_T', 'CEMIP2_T', 'CSF2_T', 'GEM_T', 'IER2_T', 'IL6ST_T', 'NFKBIA_T', 'PMAIP1_T', 'SLA_T', 'SOCS3_T', 'TAGAP_T', 'TNF_T', 'TSC22D3_T', 'TXNIP_T']	['CD163_M', 'EVL_M', 'GAMT_M', 'MRPS27_M', 'MTG1_M', 'PADI2_M', 'TSC22D3_M', 'USP13_M', 'XPO4_M', 'ZNF180_M']	14	10	-0.578325	-0.1893	0.491095
CD4EX_12	M2_4	M2	LTA	TNFRSF14	[ 'ATXN1_T', 'CCNH_T', 'GADD45G_T', 'IER2_T', 'IRF1_T', 'LTA_T', 'NEAT1_T', 'PRDM1_T', 'SSH2_T', 'TNFAIP3_T', 'TNFSF14_T', 'TXNIP_T', 'ZFP36L1_T']	['CYP2U1_M', 'H2AFY_M', 'METTL3_M', 'MMP2_M', 'MRPL49_M', 'MRPS27_M', 'MTG1_M', 'NUPL2_M', 'OXA1L_M', 'PADI2_M', 'POLR1C_M', 'USP13_M', 'ZNF180_M', 'ZNF785_M']	13	14	0.604294	0.221781	0.410714
CD4EX_13	M2_5	M2	LTA	TNFRSF1B	['ATXN1_T', 'GADD45G_T', 'LTA_T', 'NEAT1_T', 'SLA_T', 'TXNIP_T']	['CYP2U1_M', 'LMBRD1_M', 'NDUFS6_M', 'NUPL2_M', 'USP13_M']	6	5	-0.554362	-0.270644	0.301226
CD4EX_14	M2_6	M2	PLAT	LRP1	['IL6ST_T', 'NFKBIA_T', 'OGFRL1_T', 'PMAIP1_T', 'TNFSF14_T', 'TXNIP_T', 'ZFP36L1_T']	['CYP2U1_M', 'GAMT_M', 'IL3RA_M', 'METTL3_M', 'MRPS27_M', 'PDE8A_M', 'PHPT1_M', 'POLR1C_M', 'SENP3_M', 'SPTY2D1_M', 'TRAPPC6B_M']	7	11	-0.594153	-0.258697	0.324783
CD4EX_15	M2_7	M2	TNFSF14	TNFRSF14(HVEM)	['ARID5B_T', 'ATXN1_T', 'GADD45G_T', 'LTA_T', 'PRDM1_T', 'RGS1_T', 'TNFAIP3_T', 'TNFSF14_T', 'ZFP36L1_T']	['CYP2U1_M', 'IL3RA_M', 'KDM2B_M', 'METTL3_M', 'MMP2_M', 'MRPS27_M', 'NUPL2_M', 'POLR1C_M', 'ZNF785_M']	9	9	0.647996	0.169431	0.538954
CD4EX_16	M2_8	M2	TNF	TNFRSF1B(TNFR2)	['NFKBIA_T', 'PELI1_T', 'SLA_T', 'SOCS3_T', 'TNF_T', 'TSC22D3_T', 'TXNIP_T', 'ZFP36_T']	['CYP2U1_M', 'DDIT4_M', 'GAMT_M', 'H2AFY_M', 'LMBRD1_M', 'MRPS27_M', 'NDUFS6_M', 'PDE8A_M', 'PHPT1_M', 'SCARB1_M', 'SENP3_M', 'TSC22D3_M', 'USP13_M']	8	13	-0.551103	-0.238735	0.369196
CD4EX_17	Mono_1	Mono	CD40LG	CD40	['ERN1_T', 'IKZF4_T', 'LINC02273_T', 'NFKBIA_T', 'NR4A2_T', 'RGS1_T', 'TGIF1_T', 'TNFAIP3_T', 'TNFSF14_T', 'ZFP36_T']	['RHOB_M', 'CD40_M', 'COX5A_M', 'TMX2_M', 'GRINA_M', 'ATP10D_M', 'ZBTB7B_M', 'ROCK2_M']	10	8	0.634523	0.242	0.398069
CD4EX_18	Mono_2	Mono	CSF2	CSF1R	['BHLHE40_T', 'CCNH_T', 'CSF2_T', 'IER2_T', 'IL6ST_T', 'PELI1_T', 'PMAIP1_T', 'RGS16_T', 'TSC22D3_T', 'TXNIP_T']	['STAT6_M', 'HCAR3_M', 'ZBED6_M', 'KCTD5_M', 'PKMYT1_M', 'RAP1GDS1_M', 'ROBO3_M', 'FLVCR1_M', 'PRKCA_M', 'SAP30_M', 'SND1_M', 'TLR2_M']	10	12	-0.644024	-0.201672	0.492295
CD4EX_19	Mono_3	Mono	CSF2	CSF2RA	['CSF2_T', 'IER2_T', 'IKZF4_T', 'PELI1_T', 'PMAIP1_T', 'RGS16_T', 'TNF_T', 'TXNIP_T', 'ZFP36_T']	['HCAR3_M', 'KRT15_M', 'SND1_M', 'NDE1_M', 'STAT6_M', 'RAP1GDS1_M', 'ZMYM1_M', 'CD300A_M', 'CDK5RAP3_M', 'CCDC57_M']	9	10	-0.651142	-0.220228	0.447684
CD4EX_20	Mono_4	Mono	CSF2	CSF2RB	['CCNH_T', 'CSF2_T', 'IER2_T', 'PELI1_T', 'PMAIP1_T', 'RGS16_T', 'TXNIP_T']	['KLF13_M', 'HCAR3_M', 'CCDC57_M', 'ZBED6_M', 'STAT6_M', 'ROBO3_M', 'PKMYT1_M', 'ZNF823_M', 'PRKCA_M', 'ATP10D_M']	7	10	-0.66192	-0.198839	0.495378
CD4EX_21	Mono_5	Mono	LTB	CD40	['IER2_T', 'IKZF4_T', 'ZFP36_T']	['TMX2_M', 'PDE12_M', 'GRINA_M', 'COX5B_M', 'COX6B1_M']	3	5	-0.626938	-0.269416	0.340297
CD4EX_22	Mono_6	Mono	LTB	LTBR	['CTLA4_T', 'DTHD1_T', 'JUNB_T', 'LINC01943_T', 'PRDM1_T', 'RGS1_T', 'SYTL3_T', 'ZBTB32_T']	['APOL4_M', 'MYOF_M', 'MT2A_M', 'HS3ST1_M', 'ZBTB7B_M', 'CTDSP1_M']	8	6	-0.653891	-0.204223	0.483948
CD4EX_23	Mono_7	Mono	TNF	LTBR	['CSF2_T', 'CYSLTR1_T', 'IER2_T', 'IKZF4_T', 'IRF1_T', 'NR4A2_T', 'PELI1_T', 'TNFRSF10D_T', 'TNF_T', 'TSC22D3_T']	['HCAR3_M', 'NDE1_M', 'STAT6_M', 'TMX2_M', 'CD300A_M']	10	5	0.671503	0.17145	0.570715
CD4EX_24	Mono_8	Mono	TNF	TNFRSF1A	['CSF2_T', 'CYSLTR1_T', 'IER2_T', 'NR4A2_T', 'PELI1_T', 'TNF_T']	['NDE1_M', 'SND1_M', 'SCO1_M', 'RAP1GDS1_M']	6	4	0.658465	0.21365	0.464968
CD4EX_25	Mono_9	Mono	TNF	TNFRSF1B	['CSF2_T', 'CYSLTR1_T', 'IER2_T', 'IRF1_T', 'NR4A2_T', 'PELI1_T', 'TNF_T', 'TSC22D3_T']	['NDE1_M', 'SCO1_M', 'TMX2_M', 'RAP1GDS1_M']	8	4	0.662175	0.197381	0.498248
CD4EX_26	Mono_10	Mono	TNFSF10	TNFRSF10B	['CBLB_T', 'IER2_T', 'IKZF4_T', 'NR4A2_T', 'TNF_T']	['F8A1_M', 'KLF13_M', 'NDE1_M', 'ZBTB7B_M', 'MMP17_M', 'GRINA_M', 'SEPSECS_M', 'CD300A_M', 'CD40_M', 'NFYA_M', 'NPC2_M', 'TMX2_M']	5	12	-0.65424	-0.20743	0.474968
CD4EX_27	Mono_11	Mono	TNFSF14	LTBR	['AC004687.1_T', 'ANKRD28_T', 'CCNH_T', 'CTLA4_T', 'DTHD1_T', 'ERN1_T', 'GLIPR1_T', 'IGKC_T', 'IKZF4_T', 'JUNB_T', 'LINC01943_T', 'LINC02273_T', 'NFKBIA_T', 'PRDM1_T', 'RGS1_T', 'SLA_T', 'SOCS3_T', 'SYTL3_T', 'TGIF1_T', 'TNFAIP3_T', 'TNFRSF11A_T', 'TNFSF14_T', 'ZBTB32_T', 'ZFP36L1_T', 'ZFP36_T']	['CYB561D1_M', 'MT2A_M', 'PURA_M', 'NANS_M', 'ATP10D_M', 'GZF1_M', 'SLC1A3_M', 'ZBTB7B_M', 'RNF144B_M', 'CD40_M', 'SBNO1_M', 'GNG5_M', 'PRPF3_M', 'COX5A_M', 'RHOH_M', 'ATP5MC3_M', 'ARMCX1_M', 'FIG4_M', 'HIGD2A_M', 'MMP17_M', 'IDS_M', 'DUSP6_M', 'ITPKC_M', 'SOS2_M', 'PRKCA_M', 'SNX16_M', 'KLF13_M', 'RCN1_M', 'NFYA_M', 'APOL4_M', 'CTDSP1_M', 'RHOB_M', 'SMARCA5_M', 'HIPK2_M', 'MYOF_M', 'COX5B_M']	25	36	0.660624	0.168985	0.567722
CD4EX_28	Mono_12	Mono	VWF	ITGAV	['PELI1_T', 'RGS16_T', 'SLA_T', 'TNFSF14_T']	['ZNF823_M', 'ROBO3_M', 'SMARCA5_M']	4	3	0.618065	0.213461	0.461878
CD4EX_29	DC_1	DC	CCL5	CXCR3	['CD38_T', 'ERN1_T', 'F2R_T', 'GLIPR1_T', 'PAQR6_T', 'PRDM1_T', 'SYTL3_T']	['ADAM19_M', 'ADAM28_M', 'CSF2RB_M', 'ERN1_M', 'GLCCI1_M', 'STAMBPL1_M', 'TAP1_M', 'ZNF503_M']	7	8	0.629194	0.201918	0.379411
CD4EX_29	DC_2	DC	TNFSF10	TNFRSF10C	['CBLB_T', 'CD83_T', 'DYRK2_T', 'NEAT1_T']	['PTPN1_M', 'RRP12_M']	4	2	-0.614074	-0.238887	0.301153
CD4EX_29	DC_3	DC	TNFSF10	TNFRSF10D	['FASLG_T', 'JUN_T', 'SLA_T']	['LGALS1_M', 'S100A4_M', 'S1PR2_M']	3	3	0.61038	0.245523	0.277077
CD4EX_30	B_1	B	CXCL12	CXCR3	['IRF1_T', 'TNF_T', 'TSC22D3_T']	['EMP2_B', 'ID1_B']	3	2	0.482708	0.272504	0.158984
CD4EX_31	B_2	B	FASLG	FAS	['BHLHE40_T', 'CSF1_T', 'IL6ST_T', 'NFKBIA_T', 'TAGAP_T', 'TSC22D3_T', 'TXNIP_T']	['CCR7_B', 'CD69_B', 'FSD1L_B', 'ICAM1_B', 'IRF4_B', 'LMNA_B']	7	6	-0.491233	-0.254077	0.190042
CD4EX_32	B_3	B	HLA-A	CD8A	['BATF_T', 'CCNH_T', 'CRYBG1_T', 'PMAIP1_T']	['HERC5_B', 'ZNF346_B']	4	2	-0.470696	-0.269862	0.160047
CD4EX_33	B_4	B	MPZ	MPZ	['FAM13A_T', 'KLF2_T', 'SPON2_T']	['CNR1_B', 'STAG3_B', 'ZBTB16_B']	3	3	0.461559	0.273145	0.154715
CD4EX_34	Endo_1	Endo	APOE	LDLR	['ADGRG1_T', 'F2R_T', 'SFMBT2_T', 'TNFRSF25_T']	['CRACR2B_Endo', 'CXCL9_Endo', 'H1F0_Endo', 'HID1_Endo', 'PLA1A_Endo', 'WARS_Endo']	4	6	-0.478342	-0.257404	0.221225
CD4EX_35	Endo_2	Endo	CCL19	CCR7	['NR4A2_T', 'RGS1_T', 'SH2B3_T', 'SLC2A3_T']	['CRACR2B_Endo', 'SPAAR_Endo']	4	2	0.467438	0.230523	0.284962
CD4EX_36	Endo_3	Endo	HBEGF	EGFR	['BIRC3_T', 'CH25H_T', 'CITED2_T', 'NFKBIA_T', 'OGFRL1_T', 'PMAIP1_T', 'SAT1_T']	['CAVIN2_Endo', 'CDKN1A_Endo', 'ERRFI1_Endo', 'FKBP5_Endo', 'PHLDA1_Endo']	7	5	0.512355	0.230314	0.281502
CD4EX_37	Endo_4	Endo	HBEGF	ERBB4	['CH25H_T', 'CITED2_T', 'NFKBIA_T', 'OGFRL1_T', 'PMAIP1_T']	['CAVIN2_Endo', 'CDKN1A_Endo', 'ERRFI1_Endo', 'FKBP5_Endo', 'PHLDA1_Endo', 'SPAAR_Endo']	5	6	0.520492	0.247734	0.252928
CD4EX_38	Endo_5	Endo	ITGB1	VCAM1	['CST7_T', 'ERN1_T', 'F2R_T']	['CXCL9_Endo', 'PLA1A_Endo', 'WARS_Endo']	3	3	0.497864	0.249685	0.23826
CD4EX_39	Endo_6	Endo	NUCB2	ERAP1	['CTSL_T', 'ERN1_T', 'GPRIN3_T', 'IL6ST_T', 'ZFP36L1_T']	['CX3CL1_Endo', 'PLA1A_Endo', 'WARS_Endo']	5	3	0.481801	0.270889	0.194958
CD4EX_40	Endo_7	Endo	OSM	OSMR	['ADGRG1_T', 'CST7_T', 'SFMBT2_T', 'SYTL3_T']	['CRACR2B_Endo', 'FPGT_Endo', 'WARS_Endo']	4	3	0.483431	0.20468	0.339832
CD4EX_41	Fibro_1	Fibro	ADM	CALCRL	['CD38_T', 'IL18RAP_T', 'NTNG2_T', 'PRDM1_T', 'SYTL3_T']	['ANGPTL4_Fibro', 'SGK1_Fibro', 'SPRY4_Fibro']	5	3	0.434287	0.18995	0.360899
CD4EX_42	Fibro_2	Fibro	CCL5	CCR4	['ADGRG1_T', 'ERN1_T', 'IL18RAP_T', 'LAG3_T', 'ZBTB32_T']	['GBP2_Fibro', 'IL18BP_Fibro', 'LST1_Fibro']	5	3	0.445026	0.269824	0.145085
CD4EX_43	Fibro_3	Fibro	CDH1	CDH1	['KIAA1217_T', 'KLF10_T', 'PELI1_T']	['CRISPLD2_Fibro', 'ELF3_Fibro', 'PGR_Fibro']	3	3	0.431212	0.256994	0.178962
CD4EX_44	Fibro_4	Fibro	COL1A1/COL4A1	ITGA1/ITGA3	['ARID5B_T', 'FASLG_T', 'ITK_T', 'RNF19A_T', 'TGIF1_T', 'ZFYVE16_T']	['CRISPLD2_Fibro', 'FAM157C_Fibro', 'JUND_Fibro', 'RAPGEF4_Fibro', 'SGK1_Fibro']	6	5	0.415848	0.257304	0.167174
CD4EX_45	Fibro_5	Fibro	HBEGF	ERBB4	['CH25H_T', 'CITED2_T', 'FAM13A_T', 'PMAIP1_T', 'SAT1_T', 'TUBA3D_T']	['CDKN1A_Fibro', 'CTGF_Fibro', 'JUND_Fibro', 'NEDD9_Fibro']	6	4	0.505588	0.227727	0.236553
CD4EX_46	Fibro_6	Fibro	INHBA	ACVR2B	['EGR1_T', 'FASLG_T', 'SH2B3_T', 'ZFYVE16_T']	['FAM157C_Fibro', 'HERC5_Fibro', 'RAPGEF4_Fibro']	4	3	0.463195	0.234329	0.216023
CD4EX_47	Fibro_7	Fibro	ITGB1	VCAM1	['ADGRG1_T', 'ERN1_T', 'F2R_T', 'IL18RAP_T', 'LAG3_T', 'MNDA_T', 'NFKBIA_T', 'PRDM1_T', 'SFMBT2_T', 'SYTL3_T']	['GBP2_Fibro', 'IL18BP_Fibro', 'LST1_Fibro', 'MT1A_Fibro']	10	4	0.434439	0.240919	0.215256
CD4EX_48	Fibro_8	Fibro	THBS1	SDC1	['FASLG_T', 'RGS16_T', 'TSC22D3_T']	['LINC01355_Fibro', 'RAPGEF4_Fibro', 'TSC22D1_Fibro']	3	3	0.43384	0.294355	0.108542
CD4EX_49	Fibro_9	Fibro	TNFSF11	TNFRSF11B	['IL18RAP_T', 'LAG3_T', 'SYTL3_T', 'TNFRSF25_T']	['IL18BP_Fibro', 'LRRC24_Fibro', 'LST1_Fibro']	4	3	0.416422	0.274039	0.137852
