# Supplementary material for: Causal modeling reveals cell–cell communication dynamics in the tumor microenvironment during anti-PD-1 therapy in breast cancer patients
Source: Brief Bioinform. 2026 Apr 19;27(2):bbag139. doi: 10.1093/bib/bbag139 (PMC13092271; doi:10.1093/bib/bbag139)
Supplement: Supplementary_material_bbag139 [file supplementary_material_bbag139.zip › S3_CIT_results_CD8EX_CCCN_GEM.xlsx]

## Sheet: Sheet1
GEM_CD8EX	GEM_NonT	CellType_receive	Ligand	Receptor	GEM1_elements	GEM2_elements	Num_genes_GEM1	Num_genes_GEM2	GEM1vsGEM2_corr(mean)	GEM1_residualvsGEM2_residual_corr(mean)	average_significance
CD8EX_1	M1_9	M1	CCL8	CCR2	['ARID5B_T', 'ATF3_T', 'CD55_T', 'DUSP1_T', 'FASLG_T', 'NFKBIA_T', 'PELI1_T', 'PRDM1_T']	['CH25H_M', 'CRK_M', 'IRS2_M', 'KLF9_M', 'MAP3K8_M', 'PER1_M', 'RHOH_M', 'SFR1_M', 'SIAH2_M']	8	9	0.573084	0.235679	0.376796
CD8EX_2	M1_10	M1	ICAM1	ITGAL/ITGB2	['CXCR4_T', 'DAPL1_T', 'IRF8_T']	['ITPKC_M', 'MIER3_M', 'PSTPIP2_M']	3	3	0.689341	0.282158	0.278643
CD8EX_3	M1_11	M1	TNF	TNFRSF1A	['CH25H_T', 'HSPA1B_T', 'IER2_T', 'NR4A2_T', 'PRDM1_T', 'RASGEF1B_T', 'TNF_T', 'ZNF600_T']	['CH25H_M', 'FAM214A_M', 'GPR183_M', 'MRPL21_M', 'MSL1_M', 'PER1_M', 'RAB9A_M', 'SASH1_M', 'SSFA2_M', 'TSC22D1_M', 'TSC22D3_M', 'ZNF510_M']	8	12	-0.62328	-0.182869	0.510398
CD8XE_4	M1_12	M1	TNF	TNFRSF1B	['HMOX1_T', 'IER2_T', 'NR4A2_T', 'TNF_T']	['HADHA_M', 'KLF9_M', 'ZNF510_M']	4	3	0.691622	0.213295	0.4262
CD8EX_5	M1_13	M1	TNFSF14	TNFRSF14	['ARID5B_T', 'BTG2_T', 'CBLB_T', 'CD160_T', 'IER5L_T', 'IL6ST_T', 'PRDM1_T', 'TNFSF14_T', 'TSC22D3_T', 'TXNIP_T', 'ZFP36L1_T']	['CH25H_M', 'IRS2_M', 'KCTD7_M', 'KLF9_M', 'MAP3K8_M', 'NEU3_M', 'PER1_M', 'RBM33_M', 'RGS1_M', 'SFR1_M', 'SIAH2_M', 'TRIM47_M', 'TRMT112_M', 'TSC22D1_M', 'TSC22D3_M', 'TSPAN14_M', 'ZFAND5_M']	11	17	0.586912	0.219028	0.418872
CD8EX_6	M2_9	M2	CCL4/CCL5	ACKR2	['ARID5B_T', 'BIRC3_T', 'CRTAM_T', 'CYTOR_T', 'FASLG_T', 'HNRNPLL_T', 'TGIF1_T']	['AREG_M', 'PFKFB3_M', 'TNFAIP3_M', 'TSC22D3_M', 'VEGFA_M']	7	5	0.513966	0.225942	0.31703
CD8EX_7	M2_10	M2	CSF1	CSF1R	['FASLG_T', 'RASGEF1B_T', 'ZNF853_T']	['DDIT4_M', 'FAM50A_M', 'FBXW7_M', 'VPS13D_M']	3	4	0.467971	0.279251	0.17916
CD8EX_8	M2_11	M2	ITGAM	ICAM1	['ARID5B_T', 'BIRC3_T', 'CH25H_T', 'CRTAM_T', 'CYTOR_T', 'FASLG_T', 'HNRNPLL_T', 'NFKBIA_T', 'OASL_T', 'TGIF1_T']	['AREG_M', 'PER1_M', 'PFKFB3_M', 'TNFAIP3_M', 'TSC22D3_M', 'VEGFA_M']	10	6	0.51532	0.236699	0.283053
CD8EX_9	M2_12	M2	RPS19	C5AR1	['DOT1L_T', 'FASLG_T', 'TSC22D3_T']	['CYTIP_M', 'SRGN_M', 'TNFAIP3_M', 'TSC22D3_M']	3	4	-0.475188	-0.209081	0.341368
CD8EX_10	M2_13	M2	TNFSF14	TNFRSF14	['NEAT1_T', 'PRDM1_T', 'TNFSF14_T']	['METTL3_M', 'POLR1C_M', 'S100A16_M']	3	3	0.537136	-0.156556	0.485565
CD8EX_11	Mono_13	Mono	LTB	LTBR	['DNAJB1_T', 'ERN1_T', 'TSC22D3_T']	['RHOB_M', 'CRKL_M', 'ZNF623_M', 'USF1_M', 'RNF216_M', 'ARMCX1_M', 'USP39_M']	3	7	-0.623354	-0.226296	0.434479
CD8EX_12	Mono_14	Mono	TNF	LTBR	['CH25H_T', 'ERN1_T', 'HMOX1_T', 'IER2_T', 'NFKBIA_T', 'PRDM1_T', 'RASGEF1B_T', 'TNF_T', 'TSC22D3_T']	['RNF216_M', 'CRKL_M', 'SPTY2D1_M', 'USF1_M', 'CDC25B_M', 'ARMCX1_M', 'KBTBD7_M', 'RAB11FIP1_M', 'VPS26C_M', 'SLC1A3_M', 'TAF7_M', 'ZNF623_M', 'MLEC_M', 'HSD17B8_M', 'KCNE1_M', 'CYB561D1_M']	9	16	0.63174	-0.17906	0.54488
CD8EX_13	Mono_15	Mono	TNF	TNFRSF1A	['CH25H_T', 'CISH_T', 'DUSP4_T', 'ERN1_T', 'HMOX1_T', 'IER2_T', 'NFKBIA_T', 'PRDM1_T', 'TNF_T', 'ZNF600_T']	['DNAJC5_M', 'LBX2_M', 'KLF13_M', 'GALC_M', 'DUSP6_M', 'RNF216_M', 'PTPMT1_M', 'KBTBD7_M', 'VPS26C_M', 'SEM1_M', 'MLEC_M', 'KCNE1_M', 'SLC1A3_M', 'ZNF146_M']	10	14	-0.641231	-0.182521	0.535026
CD8EX_14	Mono_16	Mono	TNF	TNFRSF1B	['ATF3_T', 'BCL2L11_T', 'CISH_T', 'HMOX1_T', 'IER2_T', 'MPZ_T', 'PELI1_T', 'PRDM1_T', 'TNF_T']	['DNAJC5_M', 'LBX2_M', 'MYOF_M', 'GALC_M', 'DUSP6_M', 'RNF216_M', 'SEM1_M', 'PTPMT1_M', 'KBTBD7_M', 'MNT_M', 'FOXN2_M', 'SLC16A1_M']	9	12	0.642562	0.174191	0.554074
CD8EX_15	Mono_17	Mono	TNFSF10	TNFRSF10B	['DUSP4_T', 'IER2_T', 'TNF_T', 'ZNF600_T']	['KBTBD7_M', 'SEM1_M']	4	2	-0.609772	-0.204088	0.476836
CD8EX_16	Mono_18	Mono	TNFSF14	LTBR	['CD160_T', 'TSC22D3_T', 'ZFP36_T']	['RAB11FIP1_M', 'ATP5F1E_M', 'USF1_M', 'NHLRC2_M']	3	4	0.624286	0.224913	0.44452
CD8EX_17	Mono_19	Mono	VCAM1	ITGB1/ITGB2	['CAPG_T', 'CEMIP2_T', 'IL6ST_T']	['CD163_M', 'NLRP3_M', 'MADD_M']	3	3	-0.66851	-0.246193	0.392787
CD8EX_18	DC_4	DC	APOE	LRP8	['IL6ST_T', 'PELI1_T', 'SAT1_T']	['BCL2L11_M', 'CREB3L2_M', 'RHBDF2_M', 'RICTOR_M']	3	4	0.589388	0.261816	0.321743
CD8EX_19	DC_5	DC	CCL5	CXCR3	['CBLB_T', 'DUSP1_T', 'ERN1_T', 'PELI1_T', 'PRDM1_T', 'SLA_T']	['CSF2RB_M', 'CXCR3_M', 'HS3ST3B1_M', 'LINC01970_M', 'PMAIP1_M', 'RECQL5_M']	6	6	0.610944	0.204722	0.45294
CD8EX_20	DC_6	DC	TNF	TNFRSF21	['CCNH_T', 'ERN1_T', 'NR4A2_T']	['PSMB10_M', 'ZCCHC4_M']	3	2	0.598459	0.262474	0.31502
CD8EX_21	B_5	B	CCL5	CCR1	['ARID5B_T', 'CXCR4_T', 'FASLG_T', 'IER5L_T', 'IER5_T', 'OASL_T']	['CCR1_B', 'IFIT1_B', 'IGHA1_B', 'ZBTB10_B', 'ZNF346_B']	6	5	0.496487	0.224988	0.368135
CD8EX_22	B_6	B	F11R	JAM3	['ARID5B_T', 'CH25H_T', 'ERN1_T', 'HSPA1A_T', 'HSPA1B_T']	['CCR7_B', 'CHI3L2_B', 'CNR2_B', 'HAPLN3_B', 'LINC01678_B', 'LINC01857_B', 'P2RY14_B', 'SCML1_B', 'SIGLEC14_B']	5	9	0.480103	0.240737	0.303311
CD8EX_23	B_7	B	FASLG	FAS	['ARID5B_T', 'BCL2L11_T', 'CISH_T', 'CXCR4_T', 'CYTOR_T', 'FASLG_T', 'IER2_T', 'IL6ST_T', 'NR4A2_T', 'OASL_T', 'PRDM1_T', 'TSC22D3_T', 'TXNIP_T']	['AMN1_B', 'CCR1_B', 'IFIT1_B', 'IGHA1_B', 'IGHA2_B', 'IGKC_B', 'MCTP2_B', 'PER1_B', 'SLC16A7_B', 'TBCK_B', 'TPK1_B', 'ULK4_B', 'ZBTB10_B', 'ZNF346_B']	13	14	0.490392	0.225922	0.349696
CD8EX_24	B_8	B	IFNL1	IFNLR1	['ARID5B_T', 'BCL2L11_T', 'CH25H_T', 'ERN1_T']	['CHI3L2_B', 'HAPLN3_B', 'LINC01678_B', 'P2RY14_B']	4	4	0.47252	0.25788	0.266527
CD8EX_25	B_9	B	TNF	TNFRSF1B	['BCL2L11_T', 'CISH_T', 'ERN1_T', 'IER2_T', 'NR4A2_T', 'OASL_T', 'PELI1_T', 'RASGEF1B_T', 'TNF_T']	['FASN_B', 'HAPLN3_B', 'IGHA1_B', 'IGHA2_B', 'MCTP2_B', 'TPK1_B']	9	6	0.47326	0.210169	0.394585
CD8EX_26	B_10	B	TNFSF10	TNFRSF10B	['CH25H_T', 'ERN1_T', 'HSPA1A_T', 'HSPA1B_T', 'TNF_T']	['CNR2_B', 'HAPLN3_B', 'IGHA1_B', 'LINC01678_B', 'MIR155HG_B', 'SIGLEC14_B']	5	6	0.484892	0.251182	0.284991
CD8EX_27	B_11	B	TNFSF10	TNFRSF10D	['BCL2L11_T', 'CXCR4_T', 'CYTOR_T', 'FASLG_T', 'IRF4_T', 'NFKBIA_T', 'NR4A2_T', 'TSC22D3_T', 'TXNIP_T']	['AMN1_B', 'CCR1_B', 'CNR1_B', 'CNR2_B', 'CR2_B', 'RGCC_B', 'TBCK_B', 'TNFRSF10D_B', 'ULK4_B', 'ZNF346_B']	9	10	0.531765	0.215176	0.378805
CD8EX_28	Endo_8	Endo	CTGF	LRP6	['CH25H_T', 'CXCR4_T', 'DUSP1_T', 'TAGAP_T', 'TSC22D3_T', 'TXNIP_T']	['CDKN1A_Endo', 'F2RL3_Endo', 'IL6_Endo']	6	3	0.488292	0.235246	0.341731
CD8EX_29	Endo_9	Endo	ITGA4	VCAM1	['IL6ST_T', 'IRF4_T', 'TSC22D3_T', 'VCAM1_T']	['CNKSR3_Endo', 'IL6R_Endo', 'PLA1A_Endo']	4	3	-0.505546	-0.258042	0.291328
CD8EX_30	Fibro_10	Fibro	ADM	CALCRL	['CD38_T', 'IL18RAP_T', 'NTNG2_T', 'PRDM1_T', 'SYTL3_T']	['ANGPTL4_Fibro', 'SGK1_Fibro', 'SPRY4_Fibro']	5	3	0.434287	0.18995	0.360899
CD8EX_31	Fibro_11	Fibro	CCL5	CCR4	['ADGRG1_T', 'ERN1_T', 'IL18RAP_T', 'LAG3_T', 'ZBTB32_T']	['GBP2_Fibro', 'IL18BP_Fibro', 'LST1_Fibro']	5	3	0.445026	0.269824	0.145085
CD8EX_32	Fibro_12	Fibro	CDH1	CDH1	['KIAA1217_T', 'KLF10_T', 'PELI1_T']	['CRISPLD2_Fibro', 'ELF3_Fibro', 'PGR_Fibro']	3	3	0.431212	0.256994	0.178962
CD8EX_33	Fibro_13	Fibro	COL1A1	ITGA1	['FASLG_T', 'ITK_T', 'RNF19A_T', 'ZFYVE16_T']	['CRISPLD2_Fibro', 'FAM157C_Fibro', 'JUND_Fibro', 'RAPGEF4_Fibro']	4	4	0.423531	0.280724	0.128811
CD8EX_34	Fibro_14	Fibro	COL1A1	ITGA3	['ARID5B_T', 'FASLG_T', 'ITK_T', 'RNF19A_T', 'TGIF1_T', 'ZFYVE16_T']	['CRISPLD2_Fibro', 'FAM157C_Fibro', 'JUND_Fibro', 'RAPGEF4_Fibro', 'SGK1_Fibro']	6	5	0.415848	0.257304	0.167174
CD8EX_35	Fibro_15	Fibro	COL4A1	ITGA1	['ITK_T', 'KIAA1217_T', 'KLF10_T', 'PELI1_T', 'RNF19A_T']	['CRISPLD2_Fibro', 'ELF3_Fibro', 'PGR_Fibro']	5	3	0.432148	0.271138	0.14523
CD8EX_36	Fibro_16	Fibro	HBEGF	ERBB4	['CH25H_T', 'CITED2_T', 'FAM13A_T', 'PMAIP1_T', 'SAT1_T', 'TUBA3D_T']	['CDKN1A_Fibro', 'CTGF_Fibro', 'JUND_Fibro', 'NEDD9_Fibro']	6	4	0.505588	0.227727	0.236553
CD8EX_37	Fibro_17	Fibro	INHBA	ACVR2B	['EGR1_T', 'FASLG_T', 'SH2B3_T', 'ZFYVE16_T']	['FAM157C_Fibro', 'HERC5_Fibro', 'RAPGEF4_Fibro']	4	3	0.463195	0.234329	0.216023
CD8EX_38	Fibro_18	Fibro	ITGB1	VCAM1	['ADGRG1_T', 'ERN1_T', 'F2R_T', 'IL18RAP_T', 'LAG3_T', 'MNDA_T', 'NFKBIA_T', 'PRDM1_T', 'SFMBT2_T', 'SYTL3_T']	['GBP2_Fibro', 'IL18BP_Fibro', 'LST1_Fibro', 'MT1A_Fibro']	10	4	0.434439	0.240919	0.215256
CD8EX_39	Fibro_19	Fibro	THBS1	SDC1	['FASLG_T', 'RGS16_T', 'TSC22D3_T']	['LINC01355_Fibro', 'RAPGEF4_Fibro', 'TSC22D1_Fibro']	3	3	0.43384	0.294355	0.108542
CD8EX_40	Fibro_20	Fibro	TNFSF11	TNFRSF11B	['IL18RAP_T', 'LAG3_T', 'SYTL3_T', 'TNFRSF25_T']	['IL18BP_Fibro', 'LRRC24_Fibro', 'LST1_Fibro']	4	3	0.416422	0.274039	0.137852
